# Supplementary material for: Climbing Up and Down Binding Landscapes through Deep Mutational Scanning of Three Homologous Protein–Protein Complexes
Source: J Am Chem Soc. 2021 Oct 5;143(41):17261–75. doi: 10.1021/jacs.1c08707 (PMC8532158; doi:10.1021/jacs.1c08707)
Supplement: Supplementary file 1 — ja1c08707_si_001.xlsx [file ja1c08707_si_001.xlsx]

## Sheet: single mutations
	ChT			BT			MT
	ddGbind predicted	S.D.		ddGbind predicted	S.D.		ddGbind predicted	S.D.
T11A	-0.432722	0.225203		2.02613	0.372604		1.11754	0.15495
T11C	0.741988	0.206923		3.4804	0.31572		-0.0575512	0.18857
T11D	0.695207	0.178378		3.52388	0.317514		0.603055	0.178295
T11E	0.643356	0.309488		2.47943	0.319866		1.74311	0.265357
T11F	0.571195	0.275743		2.38253	0.444463		1.01171	0.172337
T11G	-0.459312	0.213116		1.39028	0.389872		0.21318	0.170687
T11H	1.50445	0.19878		4.27189	0.266951		1.82786	0.3172
T11I	0.226619	0.209558		1.9183	0.522013		-0.171382	0.184559
T11K	0.964013	0.177503		3.71263	0.269983		0.752258	0.136115
T11L	0.446189	0.173037		2.43902	0.315466		-0.321472	0.250571
T11M	0.679852	0.181423		2.66011	0.38488		-0.25758	0.195934
T11N	-1.66421	0.272465		2.57603	0.395037		0.953154	0.158198
T11P	0.555046	0.151043		3.77506	0.242157		1.06632	0.159253
T11Q	0.378365	0.172691		3.76229	0.341968		0.137137	0.208545
T11R	0.63046	0.194342		2.34574	0.31056		1.09495	0.142407
T11S	-0.564445	0.20779		2.95837	0.288311		1.04434	0.15016
T11V	-0.441826	0.208478		2.44118	0.319502		-0.254177	0.206109
T11W	-0.162483	0.188626		1.66832	0.414047		1.04505	0.176439
T11Y	0.577964	0.366601		2.90526	0.405949		1.58217	0.286989
G12A	0.927756	0.246465		3.35817	0.243269		1.20494	0.154118
G12C	3.31046	0.245505		6.81078	0.290256		1.23944	0.231889
G12D	3.53151	0.297798		4.7111	0.233145		1.23938	0.185093
G12E	4.3551	0.439184		4.86625	0.271915		1.92279	0.295416
G12F	3.15215	0.270425		2.58649	0.34218		-0.173118	0.275881
G12H	3.24701	0.13524		4.53134	0.29031		1.78099	0.36794
G12I	3.67642	0.137708		2.51036	0.397306		1.46906	0.261268
G12K	2.84006	0.304012		4.95382	0.315589		2.47186	0.496075
G12L	4.3279	0.302127		3.64899	0.206177		0.110419	0.326354
G12M	2.37067	0.226669		4.25913	0.228853		0.601637	0.178295
G12N	0.541979	0.344421		4.35672	0.305688		1.73101	0.311549
G12P	3.66399	0.118253		3.70647	0.264954		0.090837	0.454836
G12Q	3.77736	0.350513		4.07208	0.238102		1.48873	0.21589
G12R	3.87384	0.263705		4.3195	0.173455		1.49605	0.213728
G12S	0.505348	0.15465		3.08774	0.256591		0.877563	0.137773
G12T	4.81367	0.578206		3.85708	0.245764		2.38698	0.440932
G12V	3.63151	0.240059		3.23557	0.231831		1.61891	0.226654
G12W	4.10711	0.349085		2.48506	0.3016		-0.643486	0.207299
G12Y	3.97522	0.437397		3.76656	0.298405		-0.172233	0.209429
P13A	0.714353	0.155077		3.76539	0.225436		-0.225598	0.2403
P13C	0.79507	0.324945		7.03732	0.374659		1.04891	0.181825
P13D	1.00062	0.380757		4.30904	0.352519		-0.026487	0.435103
P13E	0.949336	0.21129		4.39616	0.385342		0.426937	0.183636
P13F	-0.761259	0.203612		0.452284	0.551454		-0.320813	0.291081
P13G	0.818412	0.153588		4.26849	0.180356		1.08656	0.140798
P13H	0.230946	0.174099		3.54001	0.385388		-0.0311505	0.185031
P13I	-0.938435	0.240939		1.82571	0.534151		0.061601	0.170633
P13K	0.0265774	0.248249		3.0541	0.334435		1.48636	0.230751
P13L	-0.921655	0.189835		2.74877	0.265362		-0.150318	0.211795
P13M	-0.983118	0.216934		0.627903	0.499123		0.00615309	0.170958
P13N	0.481633	0.194646		3.6363	0.37292		0.379655	0.172786
P13Q	-0.0474361	0.187667		2.75275	0.369719		-0.254306	0.237036
P13R	0.0322515	0.163115		1.52801	0.331571		-0.138685	0.18274
P13S	0.828272	0.196303		4.03651	0.206016		0.249311	0.18973
P13T	0.60051	0.211939		4.0133	0.253005		1.05738	0.157262
P13V	-0.619016	0.181319		1.67773	0.351441		-0.808068	0.166604
P13W	-0.0864543	0.19287		1.08211	0.450682		-0.751324	0.164532
P13Y	-0.888771	0.237052		1.08141	0.537713		-0.295684	0.245282
K15A	4.17298	0.373467		11.1075	0.756659		0.800629	0.178295
K15C	4.08819	0.326358		11.5527	0.751307		2.02491	0.42462
K15D	3.60204	0.393123		9.43534	0.9895		1.46781	0.238023
K15E	2.97681	0.235636		8.93829	0.445005		1.55871	0.253024
K15F	-1.96842	0.331806		8.29315	0.536218		1.33754	0.224361
K15G	4.57368	0.359116		10.9745	0.635951		1.96927	0.286194
K15H	0.370889	0.197826		8.35974	0.74075		1.71241	0.318404
K15I	3.26371	0.314931		10.4559	0.924831		0.508835	0.176439
K15L	-1.36213	0.245881		9.40931	0.459343		2.02244	0.326119
K15M	-1.57136	0.283536		8.61439	0.456657		2.00048	0.388506
K15N	1.86561	0.152679		8.60765	0.425999		1.48292	0.23066
K15P	3.47573	0.28074		9.77263	0.529588		2.66085	0.470424
K15Q	0.533916	0.171383		8.1462	0.385581		2.24619	0.440813
K15R	-1.26608	0.223078		-1.44494	0.583851		-0.294515	0.176385
K15S	3.52786	0.270412		8.763	0.560409		1.70628	0.237681
K15T	3.20805	0.25125		9.60698	0.535435		2.53664	0.459719
K15V	4.16121	0.331665		10.2687	0.58734		1.82475	0.283467
K15W	-1.44905	0.28263		8.73936	0.434121		1.69575	0.257928
K15Y	-2.59909	0.421223		8.95901	0.545448		1.63878	0.274163
A16C	3.28758	0.328143		9.65238	0.839416		1.38886	0.245976
A16D	3.87328	0.15353		9.12898	0.671126		1.12708	0.178295
A16E	3.45026	0.376916		8.65071	0.49908		1.56743	0.308256
A16F	3.99283	0.440986		10.051	0.739582		1.77831	0.32147
A16G	1.50564	0.250379		3.59643	0.244068		0.770024	0.132483
A16H	3.80494	0.501837		8.8427	0.841199		1.51448	0.304691
A16I	3.79017	0.149323		5.09029	0.577491		1.35034	0.247692
A16K	4.5439	0.60618		9.826	0.897479		1.39073	0.250232
A16L	4.80344	0.430907		8.01513	0.483876		1.84775	0.279844
A16M	3.66341	0.149268		3.9573	0.336234		1.92978	0.419592
A16N	4.10176	0.178358		8.96932	0.788866		1.31022	0.308256
A16P	4.32166	0.412879		9.00675	0.539915		1.52922	0.239187
A16Q	3.43267	0.429079		6.7321	0.52067		1.62374	0.332615
A16R	4.36031	0.410079		4.65103	0.353281		1.94039	0.29245
A16S	3.51117	0.268582		4.50183	0.203671		1.64802	0.262099
A16T	1.95676	0.150211		4.84617	0.231102		0.993872	0.161665
A16V	3.64658	0.288241		4.62869	0.196708		2.13718	0.355196
A16W	3.77	0.339024		8.94551	0.620261		1.81654	0.316744
A16Y	3.72071	0.152927		8.03525	0.560425		0.415158	0.178295
R17A	0.808756	0.236151		2.18402	0.350914		-1.53883	0.24805
R17C	0.7436	0.286862		3.97004	0.268474		-1.50129	0.253344
R17D	4.1316	0.516279		4.77355	0.450178		0.602523	0.190597
R17E	4.38688	0.165268		5.10681	0.463989		1.85369	0.331548
R17F	0.0497625	0.258924		3.02984	0.3236		-1.67086	0.293466
R17G	3.41232	0.227882		4.1622	0.196992		-1.76587	0.289766
R17H	0.584937	0.4174		3.47454	0.362389		-1.06987	0.201378
R17I	0.460737	0.342284		1.21321	0.493902		1.61758	0.263533
R17K	0.708872	0.263639		4.10724	0.331929		0.0178879	0.184209
R17L	-0.21716	0.211737		-0.313825	0.430393		-1.42441	0.230755
R17M	-0.294336	0.241975		-0.0473668	0.5428		-1.2942	0.215603
R17N	1.27132	0.316674		3.18793	0.371931		-0.199445	0.403508
R17P	4.35821	0.149486		9.82087	0.833891		1.52369	0.24788
R17Q	2.65865	0.285011		3.69375	0.315411		-0.108124	0.428548
R17S	0.923822	0.188109		3.1744	0.258584		-1.00066	0.170329
R17T	3.53535	0.306494		3.88093	0.24703		0.484205	0.151216
R17V	2.00072	0.182906		2.33052	0.312671		0.495135	0.20119
R17W	0.579139	0.23095		4.73737	0.210206		-1.41491	0.239184
R17Y	0.227014	0.231828		2.78315	0.398576		-1.79042	0.312985
I18A	1.35978	0.163064		5.04499	0.220115		2.05492	0.336732
I18C	0.413543	0.370068		4.94606	0.439051		-0.0034888	0.346198
I18D	3.31236	0.232387		4.36199	0.356131		1.55962	0.259411
I18E	4.38435	0.5965		4.13827	0.416107		0.908457	0.178295
I18F	-0.848833	0.214445		1.81269	0.462234		-1.45994	0.242584
I18G	2.6411	0.212874		4.36654	0.194333		2.091	0.306622
I18H	0.698511	0.218299		3.40423	0.364879		1.37147	0.325605
I18K	-0.223608	0.179229		3.89122	0.355768		-0.346344	0.206541
I18L	-0.538912	0.193317		3.32709	0.266446		-0.185862	0.224823
I18M	-0.460582	0.207405		3.24495	0.356067		-1.03205	0.182161
I18N	0.921736	0.403698		4.24033	0.256834		1.7669	0.30083
I18P	3.52273	0.425845		5.13673	0.476113		1.77833	0.296198
I18Q	0.597719	0.400988		3.40347	0.343942		2.42944	0.493834
I18R	-1.46184	0.219909		3.47543	0.23739		1.18274	0.148131
I18S	1.044	0.199019		4.84186	0.19907		1.4996	0.210196
I18T	0.691113	0.248269		4.57399	0.280014		1.47081	0.247734
I18V	0.508677	0.192766		2.97133	0.307731		0.043199	0.17561
I18W	0.589174	0.231529		2.53138	0.359022		0.254961	0.216946
I18Y	0.906169	0.280875		2.17411	0.41282		0.0667631	0.188065
V34A	-0.00598937	0.188755		2.24322	0.336876		-0.225262	0.225343
V34C	0.379517	0.269287		4.19959	0.450626		-0.371037	0.291535
V34D	0.340195	0.234347		2.72285	0.349256		-1.87568	0.322372
V34E	0.474913	0.230342		3.16211	0.311771		-0.216494	0.230586
V34F	-1.15241	0.270602		2.20055	0.389002		0.271686	0.159948
V34G	-0.0891489	0.200478		1.58921	0.37553		-1.44812	0.250731
V34H	-0.974728	0.208034		1.61582	0.400596		0.432542	0.143465
V34I	-1.11373	0.284294		2.21357	0.393528		-0.176554	0.19877
V34K	0.197092	0.202014		3.44363	0.304881		1.81845	0.300245
V34L	-0.575555	0.212528		3.26308	0.239223		1.15369	0.156841
V34M	-0.475791	0.214581		2.94001	0.338255		0.942369	0.153443
V34N	0.00546177	0.223731		1.97366	0.396223		-0.148399	0.239716
V34P	0.24003	0.181529		2.10302	0.316976		-0.315746	0.241105
V34Q	0.443224	0.172539		3.0763	0.301784		1.01922	0.153272
V34R	0.187	0.199519		3.15557	0.246307		1.30765	0.193517
V34S	0.0911754	0.198101		2.40651	0.293486		-1.36762	0.229034
V34T	-0.432961	0.223506		2.72305	0.28834		-1.06332	0.194732
V34W	-0.712816	0.238955		2.39113	0.374207		0.718895	0.157112
V34Y	-1.24893	0.267995		2.17156	0.398638		0.199354	0.186726
Y35A	0.552616	0.50736		3.55917	0.240666		1.80064	0.264781
Y35C	2.81995	0.235641		8.29187	0.420385		1.91073	0.329742
Y35D	2.69141	0.254296		4.91893	0.22419		1.48746	0.211554
Y35E	3.78344	0.491285		5.62366	0.286405		2.27287	0.425821
Y35F	-0.429892	0.218939		0.809234	0.45072		-0.277193	0.231587
Y35G	5.15723	0.599459		3.37975	0.262268		2.09817	0.342923
Y35H	0.0159372	0.210363		2.38658	0.319189		-0.258442	0.224293
Y35I	3.7432	0.345735		6.05451	0.362448		1.6652	0.266166
Y35K	5.08359	0.619599		7.81092	0.462842		1.70863	0.273207
Y35L	1.65427	0.228508		5.10459	0.215716		2.02815	0.290085
Y35M	0.301248	0.278603		2.52031	0.40823		0.926494	0.178295
Y35N	1.5559	0.22612		3.4326	0.238167		1.73688	0.24904
Y35P	3.82184	0.294855		7.23007	0.457135		1.68474	0.242106
Y35Q	0.349566	0.627042		2.57475	0.371626		0.515093	0.238896
Y35R	4.64062	0.385162		6.593	0.296989		1.83133	0.274177
Y35S	0.560077	0.302483		2.49447	0.292552		1.87509	0.241014
Y35T	2.34587	0.365748		4.20273	0.204512		2.40157	0.390469
Y35V	2.26615	0.110367		5.34728	0.263716		2.43604	0.461281
Y35W	-0.194524	0.298459		1.79308	0.525429		-0.185662	0.252162
G36A	0.62742	0.224673		3.14392	0.244321		1.87026	0.259255
G36C	3.42335	0.278385		9.09679	0.529039		2.21374	0.454444
G36D	4.17377	0.435526		4.57168	0.334612		1.62246	0.237005
G36E	3.18043	0.249795		7.65733	0.339753		1.57585	0.235469
G36F	3.28763	0.123514		3.29971	0.330524		2.19036	0.443923
G36H	2.95232	0.220653		4.26469	0.203501		2.41607	0.387849
G36I	5.30368	0.697275		8.78606	0.783578		1.98579	0.47803
G36K	3.40444	0.293002		4.62793	0.340552		2.18954	0.372025
G36L	4.56458	0.409559		7.68798	0.415499		1.89831	0.292436
G36M	4.11547	0.5041		4.40313	0.381009		1.89643	0.360651
G36N	4.21875	0.370311		4.68337	0.167749		2.35632	0.345196
G36P	4.7107	0.347758		8.3501	0.365025		2.04138	0.293417
G36Q	3.24951	0.307486		4.87688	0.244073		0.76908	0.235469
G36R	2.76699	0.172513		3.54311	0.255732		2.00294	0.309681
G36S	0.99803	0.16571		3.42479	0.22872		1.99588	0.261013
G36T	3.62607	0.233528		4.53967	0.155372		1.7329	0.233619
G36V	3.40366	0.260158		6.92732	0.399883		1.30494	0.235627
G36W	3.39611	0.281843		6.10987	0.315775		1.26405	0.219223
G36Y	3.77121	0.120763		4.22692	0.236827		1.74582	0.266003
G37A	0.492574	0.267978		1.46838	0.350326		-0.0135805	0.209111
G37C	2.45974	0.179879		7.32822	0.351259		1.02555	0.153808
G37D	2.92469	0.211783		7.39625	0.341102		1.59168	0.236945
G37E	4.28183	0.425774		7.30564	0.430763		2.64821	0.497311
G37F	2.98931	0.251421		3.36701	0.326486		0.00167285	0.242143
G37H	0.753875	0.281612		3.52826	0.236323		-0.0768696	0.207422
G37I	3.83304	0.346144		6.40759	0.407502		1.1958	0.204427
G37K	0.426471	0.311645		3.41006	0.297129		-0.237758	0.243328
G37L	0.504129	0.298715		1.95139	0.31278		-0.0390987	0.205959
G37M	0.482312	0.249165		1.35618	0.444845		-1.06505	0.221951
G37N	0.360034	0.211081		2.09953	0.347096		0.165432	0.204729
G37P	4.26918	0.28224		10.875	0.57003		1.99034	0.291065
G37Q	2.64224	0.190017		3.89876	0.252314		1.52615	0.208825
G37R	0.362849	0.270498		3.40352	0.226367		1.31557	0.165294
G37S	3.31988	0.211754		3.0086	0.238906		1.77948	0.24049
G37T	4.56731	0.365114		4.00489	0.249427		1.86439	0.269341
G37V	3.37777	0.250261		5.67743	0.288684		0.951488	0.154938
G37W	3.06118	0.108288		5.23751	0.372475		1.16237	0.186377
G37Y	2.09099	0.173809		4.18366	0.272699		-0.0901928	0.294137
R39A	0.506852	0.196671		2.45388	0.291971		0.662578	0.119552
R39C	0.961836	0.341455		6.2487	0.356023		0.872233	0.182698
R39D	2.51587	0.189318		5.42768	0.339142		1.89164	0.284583
R39E	2.96411	0.260365		6.12471	0.346991		1.78984	0.288043
R39F	0.159513	0.229592		2.67187	0.345394		-0.392021	0.240288
R39G	0.36127	0.229506		2.29018	0.318288		0.680817	0.11853
R39H	-0.917264	0.231015		2.87753	0.257266		-1.05808	0.203335
R39I	-0.712957	0.233637		3.86778	0.272413		-0.160939	0.226834
R39K	0.31706	0.188815		3.46666	0.293006		-0.245932	0.245042
R39L	-0.501886	0.207707		3.57101	0.231653		-0.416555	0.212412
R39M	0.152624	0.206857		3.60638	0.276242		-0.321469	0.216625
R39N	0.644551	0.238263		4.05792	0.239739		1.07663	0.165752
R39P	1.27395	0.174303		3.8739	0.175748		1.82415	0.23798
R39Q	0.133539	0.189774		3.62423	0.244384		-0.241419	0.182387
R39S	0.547404	0.192055		3.49706	0.205878		0.850126	0.130522
R39T	0.466373	0.177245		3.93049	0.197659		0.309496	0.14222
R39V	-0.0580431	0.206897		3.67842	0.232579		-0.192548	0.187545
R39W	-0.991395	0.252484		2.89501	0.364285		-0.648411	0.20258
R39Y	0.338364	0.202916		3.30764	0.328427		-0.301537	0.21882
MAX	5.30368			11.5527			2.66085
MIN	-2.59909			-1.44494			-1.87568
AVG	1.61013			4.48175			0.824464

## Sheet:  double mutants
	ChT			BT			MT
mutation	ddGbind predicted	S.D.		ddGbind predicted	S. D.		ddGbind predictions	S.D.
T11A_G12A	-0.535727	1.02001		-2.39848	2.07895		0.850897	0.702714
T11A_G12C	4.21591	1.03916		8.74902	1.27814		0.913725	1.57913
T11A_G12D	1.36026	0.517862		4.93494	1.27559		1.59172	0.833974
T11A_G12E	3.68677	0.487504		-1.18818	3.12581		0.997665	0.58693
T11A_P13A	1.45314	0.577314		2.64707	1.58506		0.940489	0.879947
T11A_P13D	0	0		6.02568	1.25037		0.905699	1.02002
T11A_P13F	0	0		-0.454136	1.53563		0.131091	0.10483
T11A_P13G	0	0		1.43791	2.10081		0.817184	1.73463
T11A_P13H	0	0		3.30103	0.672133		1.0946	0.685848
T11A_P13I	0	0		0	0		-0.211775	1.94309
T11A_P13K	0	0		0	0		2.2507	0.711782
T11A_P13L	-1.82581	1.52698		0.220461	1.49106		1.02926	0.529323
T11A_P13N	0	0		0	0		0.516582	1.43234
T11A_K15A	3.23451	0.687013		7.21359	1.16523		0.498862	0.87524
T11A_K15C	2.37894	0.856561		-0.457991	3.36798		0.937517	0.785721
T11A_K15D	3.76238	0.819496		4.90493	1.83654		1.01152	0.961689
T11A_K15E	3.31769	0.883585		8.95168	1.33532		0.944413	0.986441
T11A_K15G	3.88997	1.3105		9.56709	0.649613		0.5433	0.409343
T11A_K15H	0	0		7.63376	1.73613		1.1321	1.15708
T11A_R17A	0	0		1.27008	1.21663		-1.79372	0.411277
T11A_R17C	0	0		2.45477	1.56493		-0.684995	0.336021
T11A_R17D	4.67027	0.857054		3.95504	2.46059		0.00558738	1.83975
T11A_R17F	0.795788	0.198199		0	0		-1.275	0.280321
T11A_R17H	0	0		5.17524	0.766867		-0.241599	1.85753
T11A_R17I	1.24849	1.72185		3.84533	0.706965		1.24741	0.936043
T11A_R17K	0	0		3.56126	1.51634		1.21444	0.742858
T11A_R17L	0.849576	0.198821		-2.19399	1.39669		-0.0467097	1.79248
T11A_R17P	5.79748	0.94315		11.8217	1.70706		2.09093	1.03149
T11A_I18A	0	0		5.15134	0.602672		1.39999	1.84013
T11A_I18E	4.41597	0.73788		2.04661	3.16482		1.03739	0.885615
T11A_I18F	0	0		1.43244	1.08248		-0.117224	0.835231
T11A_I18G	-3.23159	1.68698		-0.877213	1.34063		0.138307	0.474596
T11A_I18H	0	0		3.56857	0.444487		-0.576305	1.70556
T11A_V34A	-0.308846	0.602767		5.01126	1.49981		0	0
T11A_V34C	0	0		0.847884	3.21056		0.317854	1.33159
T11A_V34G	-0.0261641	0.274292		2.5267	0.735555		-0.471079	1.4319
T11A_V34H	-0.352803	0.763157		0.788494	1.62344		0.858137	1.5327
T11A_V34K	1.64175	0.698968		-3.01379	3.25653		1.07123	0.56012
T11A_V34L	-1.49433	0.970312		0.979389	2.0675		1.70059	0.53082
T11A_V34P	0.224361	0.490156		3.59401	0.299017		-0.175083	0.46665
T11A_V34Q	0.0126796	0.271816		2.14226	2.3341		1.01227	1.05967
T11A_V34R	0.984595	0.184241		4.24485	0.353509		0.794491	0.581069
T11A_V34S	-0.488926	0.644038		0.907473	1.51547		-0.213173	0.501824
T11A_V34T	-0.530497	0.373921		3.47321	0.92059		0.195475	1.75467
T11A_Y35A	0	0		4.40158	0.811635		1.36737	1.09404
T11A_Y35G	3.81955	0.731357		4.35416	1.37289		1.49138	0.741978
T11A_Y35H	0.970384	0.238768		2.11961	1.51544		0.699581	0.747234
T11A_Y35L	1.003	1.21517		2.90506	1.55295		1.43971	0.648856
T11A_Y35P	3.1028	0.80169		8.00079	1.24431		1.46994	0.735318
T11A_Y35R	3.01224	0.519148		6.01166	0.903384		0.726722	0.588972
T11A_Y35S	0.313733	1.22496		3.90816	0.613175		1.74181	0.755616
T11A_Y35T	1.7266	0.771637		4.13983	0.868724		0.654984	0.650464
T11A_Y35V	2.47991	0.67142		6.34872	1.34142		1.47762	0.901551
T11A_G36A	0.713221	0.738475		2.21084	1.08397		0.748505	0.591749
T11A_G36C	0	0		0	0		0	0
T11A_G36E	3.75105	0.94147		4.9967	2.13312		0.872299	1.17945
T11A_G37A	0	0		1.51443	0.830952		-0.212635	0.673435
T11A_G37F	0	0		3.89394	2.6559		0.190555	0.137216
T11A_R39A	0.732514	0.529274		3.99068	0.797854		0.747929	1.32343
T11A_R39I	0.294214	0.304761		1.99899	1.96654		-0.280175	1.28528
T11A_R39L	-0.257878	0.717614		6.51607	1.84594		0.791034	1.6514
T11A_R39M	0	0		4.45247	2.89679		0.0648518	1.963
T11A_R39N	0.561595	0.828871		6.49937	1.45105		1.23439	1.06106
T11A_R39P	0.669608	0.964742		3.26088	0.871212		1.63324	1.82249
T11A_R39S	0.775826	0.600562		4.01543	1.28158		1.29495	0.818177
T11A_R39T	0.590041	0.283304		1.13272	1.5845		0.809668	1.39835
T11A_R39V	1.28708	1.011		4.37781	2.03035		0.954983	1.18344
T11A_G37H	-0.0019123	1.74689		3.57005	1.27484		0.385419	1.61327
T11A_G37L	0.308962	0.796401		2.19649	1.10978		0.447776	0.351741
T11A_G37N	0.615553	0.178903		1.6777	2.06518		0.422685	0.139702
T11A_G37P	3.09884	0.436417		6.75545	0.676935		0.443569	0.556686
T11A_G37R	0	0		2.0944	1.30221		-0.0282121	0.807225
T11A_G37S	1.47744	1.08564		2.4637	1.46537		1.01223	0.745644
T11A_G37T	3.96206	0.637504		3.52292	1.75647		1.16893	0.613467
T11A_G37W	4.74327	0.581763		9.302	2.05294		1.7394	0.86452
T11A_G37Y	-1.61799	1.72028		1.4855	1.34816		0.545745	0.368859
T11A_G36H	2.24687	1.05639		2.1041	2.13852		-0.449958	1.8436
T11A_G36K	4.45929	0.854576		6.86001	1.38449		0.470791	1.38134
T11A_G36L	4.27386	0.839931		6.75782	1.69648		1.79586	0.83753
T11A_G36M	4.0525	0.667281		4.79268	1.56992		0.287548	0.41621
T11A_G36N	2.01608	0.795299		4.88564	0.788675		0.710202	0.719484
T11A_G36P	3.36437	0.29987		5.09221	1.05887		0.489572	0.483676
T11A_G36R	2.40601	0.366939		3.50755	0.939507		2.03032	2.04178
T11A_G36S	0.972483	0.376446		2.40536	1.37678		1.48617	0.636212
T11A_G36T	3.19139	0.649298		2.75281	1.14836		1.78606	1.72645
T11A_G36W	1.18302	0.716804		7.92149	1.64948		0.247745	0.805804
T11A_G36Y	3.05167	1.13899		5.1506	1.37499		1.56357	1.01657
T11A_V34W	-0.0618293	0.326954		1.94218	0.976171		-0.164696	1.70823
T11A_V34Y	0	0		1.66751	0.887536		-0.503492	1.75113
T11A_I18K	0	0		0.730395	3.30005		-0.281303	1.76799
T11A_I18L	-2.12163	1.39124		2.57321	1.59924		0.905821	0.541717
T11A_I18M	-1.21811	1.4995		2.73648	0.419212		-0.5476	1.84339
T11A_I18N	0	0		0	0		-0.153613	0.959672
T11A_I18P	1.89391	0.365868		12.8529	1.3527		1.37811	0.668306
T11A_I18Q	0	0		4.12411	0.704931		0.53149	1.33971
T11A_I18R	-2.77277	1.05394		-0.170411	1.36044		1.3693	1.27063
T11A_I18S	-0.0202639	0.975059		5.6905	0.646366		0.565818	0.543008
T11A_I18V	0	0		5.65893	0.709929		0.890373	0.703846
T11A_I18W	0.831557	0.289311		1.88991	0.608654		1.58944	0.576419
T11A_I18Y	0	0		1.86367	0.804099		-0.0349491	1.39475
T11A_R17S	0.34074	1.12163		1.91184	0.521394		-0.578656	1.59862
T11A_R17T	2.68497	1.00561		4.983	1.38162		1.10801	0.912148
T11A_R17V	2.96002	0.883779		3.45321	1.36446		0.102172	1.35846
T11A_R17W	0	0		3.09355	1.25045		0.132534	1.56564
T11A_R17Y	-0.135072	0.520252		1.13064	1.41138		-1.88409	0.435631
T11A_A16C	3.68343	0.771944		9.30095	1.23348		0.9662	1.77647
T11A_A16D	3.89658	0.582172		8.6536	0.99443		0.529871	0.825741
T11A_A16E	5.33007	0.904499		8.27636	2.09465		1.90641	1.12205
T11A_A16F	5.4731	0.524919		9.73141	0.997493		1.25521	0.803676
T11A_A16G	2.29631	0.333635		-0.0078576	1.46905		1.4329	0.720536
T11A_A16L	3.95187	0.504189		8.36658	0.862968		0.930243	0.583911
T11A_A16M	4.0092	0.753921		-0.0339866	3.23083		0.404354	1.15524
T11A_A16P	3.91258	0.538461		7.81389	0.858587		1.23601	0.603735
T11A_A16Q	3.493	0.641813		7.98638	1.06873		1.05082	0.706573
T11A_A16R	1.96774	0.483351		9.95242	0.489221		1.11589	0.398705
T11A_A16S	3.67561	0.271556		1.72545	1.00214		1.02576	0.388552
T11A_A16T	3.01621	0.690472		5.60487	0.990071		1.38154	0.599825
T11A_A16V	2.76952	0.364959		2.07654	1.34239		0.961835	0.552542
T11A_A16W	3.72428	0.415089		8.37654	1.22207		0.478508	0.593713
T11A_A16Y	4.83016	0.908206		9.44238	1.65984		1.54231	1.00287
T11A_K15L	-2.39148	1.47718		10.0644	0.859028		0.871523	0.748214
T11A_K15M	0	0		12.1543	0.98161		2.3398	0.656695
T11A_K15N	3.01263	0.514592		8.48237	1.41769		0.239286	0.863603
T11A_K15P	5.58715	0.923244		12.6243	1.64379		2.0295	1.00257
T11A_K15Q	0	0		7.25833	1.28403		1.38879	0.789595
T11A_K15R	-1.64361	1.39704		-3.01321	1.92398		0.90435	0.564479
T11A_K15S	3.29618	0.593758		9.77643	0.844919		0.834895	0.680101
T11A_K15T	3.83865	0.8283		8.35094	1.23267		1.89713	0.764237
T11A_K15V	4.41206	0.643164		10.1785	1.07374		1.30929	0.740094
T11A_P13Q	0	0		2.83956	2.55194		2.02848	1.04444
T11A_P13R	-0.0040969	0.187137		-1.93995	1.52677		0.0286927	0.572949
T11A_P13S	0	0		1.94623	0.90956		0.557545	0.497869
T11A_P13T	1.03934	1.07149		6.52608	0.90001		1.55578	0.697715
T11A_P13V	-2.24659	1.31518		0	0		0.46624	1.82568
T11A_G12H	1.1132	1.72912		0	0		-0.0915385	1.85076
T11A_G12I	1.96791	1.27495		1.2699	1.72439		-0.207364	1.7915
T11A_G12K	3.56654	0.986882		6.10012	1.43804		0.51498	0.196939
T11A_G12L	3.40358	0.397428		1.54867	1.566		0.841789	0.599949
T11A_G12M	0.348811	1.7837		2.89484	0.653546		1.37181	0.86976
T11A_G12N	0	0		1.76156	2.16037		0.128782	1.33995
T11A_G12P	4.43785	0.593385		1.47292	1.54384		1.03018	0.750469
T11A_G12Q	2.99044	0.361754		0.848823	1.4024		0.851118	0.700651
T11A_G12R	3.58327	0.284629		-0.15868	0.987685		0.634812	0.388926
T11A_G12S	0	0		0.701273	1.53805		1.49206	0.507016
T11A_G12T	3.35753	0.554668		2.03683	0.527881		0.741411	0.660689
T11A_G12V	3.23251	0.572499		-1.98259	2.06434		0.931673	0.538514
T11A_G12W	2.4657	0.869116		3.18859	0.482093		0	0
T11A_G12Y	3.88364	1.04051		0	0		0.148735	1.70505
T11C_G12A	2.63314	0.894553		4.44071	1.6549		0.716918	0.927953
T11C_G12E	3.75631	0.720612		6.35023	1.40242		0.794564	0.884041
T11C_G12F	3.89986	0.839364		6.41164	1.64038		0.346639	1.34126
T11C_P13A	0	0		4.84646	1.52275		0	0
T11C_P13G	1.53851	0.768981		3.31081	1.40663		0.770406	0.935969
T11C_P13L	-0.13975	0.242323		4.07347	1.05338		0.188394	0.134948
T11C_K15A	4.21977	0.703027		8.00405	1.27821		-0.00199234	1.3211
T11C_K15D	0	0		2.45655	3.40314		0	0
T11C_K15H	0	0		10.788	1.23187		1.22013	0.974498
T11C_R17A	0	0		0	0		-1.36932	0.308656
T11C_R17F	0	0		1.91903	1.93759		-1.99478	0.45684
T11C_R17L	0	0		4.09859	1.3575		-1.00067	0.558669
T11C_R17N	1.0864	1.76984		1.52387	3.5209		0	0
T11C_I18A	0	0		1.54467	2.79159		1.72447	0.848066
T11C_I18E	5.51312	0.944171		5.51106	1.63402		1.84079	1.05117
T11C_I18F	0	0		0	0		-1.85994	1.05437
T11C_I18G	3.51123	1.13801		6.53426	1.54477		1.90803	0.967323
T11C_I18H	0	0		3.25631	1.94239		0.480135	1.07673
T11C_V34D	0	0		0	0		-2.03105	0.446329
T11C_V34G	0	0		2.60324	1.14308		-1.41434	1.04571
T11C_V34H	0	0		0	0		0.422065	1.77349
T11C_V34I	0.544418	0.200796		0	0		0	0
T11C_V34K	0	0		0	0		0	0
T11C_V34L	0.705968	0.583016		4.46498	1.95266		0.118534	1.99829
T11C_V34N	0.93905	0.477849		1.40091	2.73748		0.0257948	0.685068
T11C_V34P	1.15007	0.959143		3.82147	0.613278		-0.715389	1.01504
T11C_V34Q	0	0		5.33648	1.21462		1.42793	0.882569
T11C_V34R	0	0		0	0		1.41818	1.85202
T11C_V34S	1.12871	0.664044		4.67838	1.82838		-1.02216	0.300037
T11C_V34T	1.74605	0.431183		-0.943745	2.00268		-1.05022	0.905111
T11C_Y35G	0	0		0	0		0	0
T11C_Y35L	2.4732	1.04084		6.4222	1.63798		0.401436	1.20737
T11C_Y35Q	2.64033	0.819591		2.78159	3.61969		0	0
T11C_Y35R	1.89559	0.565377		4.19314	1.6038		-0.77612	1.7811
T11C_Y35S	0.960255	1.83527		6.77408	1.41088		1.84223	0.912299
T11C_Y35T	4.09034	0.579542		4.66742	1.43242		1.15182	0.691115
T11C_G36A	0	0		1.33472	1.9759		1.07825	0.641887
T11C_G36D	2.9605	0.760463		8.08727	0.942048		0.899756	0.795479
T11C_G37E	3.75267	0.711434		5.51358	1.45582		0.580589	0.93273
T11C_R39A	0.132532	1.74917		0	0		0.632799	0.506898
T11C_R39C	0	0		10.0291	1.49746		0.105696	1.82853
T11C_R39D	1.9982	1.04309		6.00316	1.39552		1.46924	0.701189
T11C_R39H	0	0		1.56532	3.19164		-0.201098	0.271518
T11C_R39L	0	0		6.25175	1.68089		-0.66224	0.413574
T11C_R39P	4.16127	0.592592		7.34702	0.89283		1.09165	1.81594
T11C_R39S	0	0		1.90482	3.3094		0.555231	1.8414
T11C_R39W	0	0		6.31093	1.25723		0	0.59397
T11C_G37H	1.36878	1.25684		0.00282828	3.31628		0	0
T11C_G37I	0	0		1.07583	3.23088		-0.277547	1.87165
T11C_G37L	1.52323	1.76692		4.47064	1.68222		0.0220744	1.7482
T11C_G37N	1.58619	1.11658		0	0		0.373524	1.8268
T11C_G37P	2.84542	0.864618		4.97078	1.59381		1.34	0.751501
T11C_G37R	1.45847	0.487223		1.5686	1.6633		-0.334482	1.04372
T11C_G37T	3.84726	0.669566		-0.0486611	3.16227		1.2751	0.733696
T11C_G37V	2.94222	0.898736		2.2372	2.41406		0.0732531	1.33814
T11C_G36H	3.33921	0.561715		5.40756	0.84734		0.861507	0.528901
T11C_G36I	1.0327	0.92748		4.47075	1.13332		0	0
T11C_G36K	4.27015	0.862345		5.2673	1.84641		1.60574	0.902378
T11C_G36P	2.39315	0.960282		4.89163	1.60759		-0.0384242	0.61564
T11C_I18L	0.257002	0.146632		5.90217	1.35653		0	0
T11C_I18M	0	0		1.7627	3.17175		-1.18951	0.333108
T11C_I18R	0	0		0.957428	1.2281		0.882396	0.530231
T11C_I18S	0.326807	1.74464		5.09478	1.40705		1.32233	0.747825
T11C_I18V	0	0		1.07608	2.69061		-0.589237	0.868228
T11C_I18W	0	0		0	0		0	0
T11C_R17V	3.23815	1.01059		0	0		0.229701	1.41082
T11C_R17Y	0	0		3.00668	0.935548		-1.63489	0.40198
T11C_A16C	3.05151	0.565458		4.71941	1.16881		0.481895	0.534029
T11C_A16F	3.79757	1.08448		10.9643	1.53875		1.9601	0.954932
T11C_A16G	1.57415	0.644897		0	0		0.466028	0.459378
T11C_A16L	3.1568	0.276986		8.31455	1.29003		0.733127	0.497061
T11C_A16P	4.25849	0.739424		7.6943	1.1866		1.23816	0.872329
T11C_A16R	2.00764	0.703105		7.52419	0.93656		1.40285	0.536643
T11C_A16S	4.28645	0.475743		4.60595	0.870072		0.729757	0.485208
T11C_A16T	3.64045	0.916053		0	0		0.0118909	0.935319
T11C_A16V	3.10041	0.372314		2.9825	1.52186		1.45595	0.565628
T11C_A16W	3.01439	0.623195		6.41709	1.05937		0.485734	0.756912
T11C_K15L	0	0		7.71738	1.11288		0.291668	1.90791
T11C_K15M	-1.45159	1.14957		10.615	1.01675		0.316285	1.31502
T11C_K15N	3.68923	0.738196		8.37893	1.09397		0.507799	1.0464
T11C_K15R	0	0		-0.909136	1.85247		0	0.425341
T11C_K15S	4.57908	0.735377		9.03674	1.28627		1.06861	0.929979
T11C_K15T	3.87904	0.70434		0.00290424	3.25835		0.0707709	1.31002
T11C_K15V	3.92592	1.33827		13.0172	2.03293		1.75147	1.28126
T11C_P13Q	0	0		0	0		0.35004	1.82557
T11C_P13R	0	0		3.70897	0.95693		-1.13161	1.82826
T11C_P13T	0	0		3.32318	2.36515		1.10699	0.640853
T11C_P13V	0	0		3.79865	0.362183		0	0
T11C_G12K	1.47877	1.84046		0	0		0.148746	1.88174
T11C_G12L	4.65584	0.478897		2.36373	1.70477		1.00159	0.635346
T11C_G12P	2.93017	0.977824		4.15859	2.06863		0.639512	1.13082
T11C_G12R	3.88224	0.725104		6.134	1.46187		1.09308	0.629379
T11C_G12S	0	0		4.2363	1.18187		0.367842	0.511132
T11C_G12T	1.37316	1.29434		2.00946	2.46993		0.643807	1.03443
T11C_G12V	1.34012	1.24334		5.04144	1.50461		0.416666	1.03074
T11C_G12Y	0.455853	1.76246		5.70067	1.61963		0.203804	1.28586
T11D_G12A	4.11977	0.547332		5.1433	0.981122		1.14135	0.575299
T11D_G12D	1.50331	2.05677		2.23705	3.75969		0	0
T11D_G12E	2.62123	1.16312		4.426	2.21622		1.32939	0.953773
T11D_P13A	0	0		5.2142	1.67931		0.590996	1.4502
T11D_P13C	3.43054	0.845638		5.06306	1.34418		0.739515	1.06949
T11D_P13G	2.66101	0.504277		2.058	1.62234		1.13315	0.81305
T11D_P13H	0	0		0	0		0	0
T11D_P13L	-0.544999	0.452618		0	0		0.582782	0.899202
T11D_K15A	3.98528	0.589335		7.08431	1.10592		0.70697	0.817358
T11D_K15E	0	0		1.76559	3.56321		0.935125	1.18513
T11D_K15G	4.32773	0.437755		10.4774	0.681101		1.47278	0.478792
T11D_K15I	3.37551	0.875237		7.24533	1.45995		1.14178	0.884997
T11D_R17F	0	0		0	0		0.321002	0.504317
T11D_R17G	2.88918	1.22101		5.41814	1.63494		-1.27326	0.342775
T11D_R17L	0	0		1.99492	0.804414		1.23904	0.826099
T11D_R17M	0	0		0	0		-0.176672	0.868849
T11D_I18A	4.4021	0.715883		2.47153	2.81075		0.165363	0.221083
T11D_I18C	0	0		0.628878	3.28658		0.85235	1.04504
T11D_I18E	4.31961	0.572755		3.22922	1.73331		1.3795	0.650462
T11D_I18F	0	0		0	0		0.155045	1.82433
T11D_I18G	4.77742	0.657708		4.34638	1.16606		1.18233	0.805903
T11D_I18H	1.50216	1.67048		2.40978	2.17779		1.30745	0.988446
T11D_V34A	0	0		1.87178	1.59922		0.805796	0.799722
T11D_V34C	0	0		4.3692	1.26274		1.01585	0.774502
T11D_V34F	1.1834	1.01383		1.78264	1.94424		-0.0448097	1.86479
T11D_V34H	0	0		2.90946	0.654872		1.60267	0.785935
T11D_V34I	1.59855	0.674017		0	0		0	0
T11D_V34L	-0.0233567	0.531845		4.92607	1.5612		1.20853	1.01518
T11D_V34N	0	0		5.33076	0.833436		0	0
T11D_V34P	-0.0364707	0.988668		1.25798	1.48026		-0.393892	1.31676
T11D_V34R	0.498179	0.246309		2.37458	1.63688		1.25505	0.59457
T11D_V34S	0.690093	0.67835		1.70106	1.62242		-0.19114	1.90127
T11D_V34T	1.03799	0.555855		2.69871	1.27302		1.47449	0.62113
T11D_Y35E	3.48085	0.780365		5.23216	1.59196		0.761355	0.9419
T11D_Y35G	4.51896	0.547375		6.15425	0.792966		1.19263	0.622756
T11D_Y35H	0	0		4.51794	0.94743		0	0
T11D_Y35L	4.04284	0.721056		7.62667	1.35386		1.78415	0.676116
T11D_Y35M	4.48727	0.791168		7.99252	1.48437		0.872005	1.06721
T11D_Y35P	5.34275	0.773054		8.06337	1.60715		2.01936	0.841898
T11D_Y35Q	2.9386	1.26892		6.39227	1.46882		1.25038	1.0908
T11D_Y35R	5.12471	0.901247		8.50112	1.30672		1.55833	1.04733
T11D_Y35S	3.39024	0.610222		2.98807	1.57454		1.39393	0.578445
T11D_Y35T	3.42956	0.596057		5.42951	0.955033		1.24211	0.582982
T11D_Y35V	4.14888	0.693108		5.39221	1.56565		0.86281	0.885011
T11D_G36A	0.575633	1.0542		5.04234	1.50296		0.869435	0.818421
T11D_G37A	4.97987	0.688127		4.67908	0.996148		1.74358	0.947951
T11D_G37C	3.77011	0.541939		7.75578	1.62772		0.727759	1.21896
T11D_G37D	3.31484	1.12484		9.35612	1.49064		0.147917	1.84283
T11D_R39L	1.73819	0.729156		6.26819	1.34052		0.661891	0.526862
T11D_R39N	1.60806	1.8245		4.63826	2.72202		1.15723	1.30901
T11D_R39P	2.53989	0.903538		6.8127	0.894525		1.5506	0.696047
T11D_R39Q	0	0		4.28811	1.22904		1.59442	0.771028
T11D_R39S	1.16956	1.7915		4.08482	2.52214		1.69919	0.924681
T11D_R39V	0.663562	0.78853		4.85122	1.34455		0.696121	0.677676
T11D_G37H	3.98187	0.725145		6.51422	1.10982		0.713554	1.01617
T11D_G37I	2.31407	1.2934		5.32278	2.15845		-0.0703713	1.87014
T11D_G37L	3.12933	0.512182		4.14365	1.22486		0.893746	1.80525
T11D_G37N	3.93829	0.735468		6.93612	0.878423		1.18444	0.825754
T11D_G37P	4.50223	0.584061		7.5505	1.76244		1.56883	0.963492
T11D_G37Q	2.23353	1.32933		5.15964	2.21696		0.915469	1.20868
T11D_G37R	3.12672	0.315777		3.75537	1.38094		1.44429	0.513445
T11D_G37S	2.7084	0.541835		3.45318	1.08829		0.947047	0.525243
T11D_G37T	2.56825	0.937019		5.83595	1.29762		0.228754	1.13338
T11D_G37Y	3.91827	1.03146		8.44814	1.80448		1.2157	1.14525
T11D_G36N	3.65502	0.692757		1.71813	1.5787		1.50853	0.683025
T11D_G36P	3.11474	0.312096		5.48063	1.02993		0.53245	0.677307
T11D_G36S	2.34776	1.10336		4.87011	1.27284		1.30719	0.882195
T11D_G36T	2.69771	0.692686		3.53674	1.01895		1.22813	0.602767
T11D_V34Y	0	0		3.48357	1.90432		0.701606	1.39518
T11D_I18L	0.844855	0.516535		1.98099	2.18043		0	0
T11D_I18R	-0.65971	0.866289		3.76561	1.45094		1.47802	1.27894
T11D_I18S	4.07207	0.561894		5.17418	1.0346		1.56272	0.584481
T11D_I18V	0	0		5.90468	1.6163		0.433084	0.258572
T11D_R17S	2.92506	0.980672		4.33649	1.6019		1.71203	0.737956
T11D_R17T	2.2505	1.1282		0	0		0	0
T11D_R17V	4.05039	0.555588		4.7344	1.1333		0.314119	1.02976
T11D_R17Y	0	0		0	0		-0.80731	0.394128
T11D_A16G	3.13916	0.971317		1.66391	1.00156		-0.21266	1.81597
T11D_A16V	4.33994	0.864085		1.97285	2.64371		0.676305	1.11675
T11D_K15L	0	0		9.65783	1.22593		1.35826	1.02944
T11D_K15Q	0	0		2.0243	3.38472		0.038351	1.83881
T11D_K15S	5.75846	0.398818		5.5047	1.15861		2.34314	0.46751
T11D_K15T	0	0		8.51422	1.82491		0.567962	1.50305
T11D_K15V	4.4599	0.677966		8.97609	1.16853		0.559925	1.10812
T11D_P13Q	0	0		0	0		0.724096	1.56513
T11D_P13V	0	0		0	0		-0.108474	1.34019
T11D_G12I	4.25391	0.47552		1.08197	3.27121		0.953826	1.00711
T11D_G12K	4.75125	0.731539		7.87915	1.13069		1.82105	0.759437
T11D_G12M	4.54673	0.919225		0	0		0.676635	1.24977
T11D_G12R	4.41704	0.325831		5.46702	0.723823		0.637744	0.615009
T11D_G12S	2.4907	1.17447		5.95554	1.47962		0.888949	0.612377
T11D_G12T	5.6883	0.90385		5.45249	1.97324		1.56118	1.08846
T11D_G12V	4.34329	0.669196		5.52194	1.14546		0	0
T11E_G12A	4.77143	0.814882		3.66825	1.46497		1.11415	0.96869
T11E_G12E	4.60363	0.477625		6.70493	0.82918		1.44817	0.584223
T11E_G12F	1.01272	1.76749		3.76778	1.9168		0.359411	0.116406
T11E_P13A	0.938457	1.80601		0	0		1.56151	0.828646
T11E_P13C	4.30803	0.764104		12.2742	0.988441		0.847145	1.10557
T11E_P13D	2.91036	1.10789		6.23113	1.43451		0.873934	1.16986
T11E_P13F	0	0		0	0		0	0
T11E_P13G	2.12868	0.814505		1.97507	2.03509		0.742551	0.735745
T11E_P13I	0.571107	0.939358		0	0		0.380978	0.964473
T11E_P13K	2.37891	1.1699		0	0		1.35369	0.932331
T11E_P13L	0	0		1.89271	1.31863		1.42148	0.615667
T11E_P13N	1.27067	1.29901		1.18116	2.78135		0.601972	1.0447
T11E_K15A	1.93789	0.748207		6.33465	1.06126		0.48409	0.747022
T11E_K15C	4.13688	0.873035		7.91896	1.60423		0	0
T11E_K15E	5.30411	0.871915		2.29824	3.47136		0.649804	0.298559
T11E_K15G	3.83448	0.799498		9.71223	1.20499		1.11525	0.895019
T11E_K15H	0.816366	1.28003		9.40342	1.07473		0.975947	0.785879
T11E_K15I	5.1059	0.737854		12.6441	1.09485		0.725713	1.31765
T11E_R17C	3.97727	0.975189		4.05238	2.11083		0.172212	0.212504
T11E_R17G	3.57002	0.608651		6.15599	1.31979		-1.46058	0.319937
T11E_R17K	3.01243	0.83413		4.66314	1.35459		1.12549	1.86863
T11E_R17L	0	0		2.99659	1.13869		0.964118	1.81122
T11E_R17M	1.82284	1.006		0	0		-0.178006	1.16871
T11E_R17Q	3.70848	0.506314		5.93719	1.4535		1.42424	0.935021
T11E_I18A	5.70528	0.655335		3.71606	1.97681		1.93928	0.765457
T11E_I18C	2.53297	1.40823		7.14044	2.02768		1.26782	1.17473
T11E_I18F	0.481141	0.986757		3.45535	0.664367		0.0112349	1.81788
T11E_I18G	3.46086	0.423024		5.35727	1.16138		0.70685	0.887087
T11E_V34A	0	0		0.69794	2.15585		0.323976	1.85234
T11E_V34D	-0.494023	1.72229		5.85851	0.784376		-1.78227	0.744628
T11E_V34G	0	0		2.25717	2.1514		-0.00733247	0.698904
T11E_V34H	0.921557	0.698842		0	0		-0.139629	1.43695
T11E_V34I	0	0		4.62606	1.66614		0.609806	0.728539
T11E_V34L	0.212471	0.891291		1.62858	1.61333		0.620722	0.787311
T11E_V34N	0.948678	1.90055		2.12345	2.86641		-0.0782573	0.451637
T11E_V34P	2.34441	0.562279		2.59528	1.53568		1.32996	0.77781
T11E_V34Q	1.17227	2.00003		5.04847	2.18682		1.7885	1.24177
T11E_V34R	0	0		-0.400802	1.96585		1.58465	1.50917
T11E_V34S	0.242471	1.69043		4.83336	0.819283		-0.0718609	0.463679
T11E_V34T	0	0		3.08207	1.31064		0.537498	1.74821
T11E_Y35F	0.092556	1.66833		0.7624	2.12856		0.75355	0.866391
T11E_Y35H	1.69083	1.04976		3.8489	1.06958		0.869422	0.800605
T11E_Y35I	3.26767	0.844927		5.74465	1.5964		-0.334268	1.81631
T11E_Y35K	3.09093	0.976533		5.40207	1.83815		0.716776	1.13423
T11E_Y35L	4.05086	0.711535		4.37036	1.73695		0.930088	1.80292
T11E_Y35N	4.44013	0.528251		6.30683	0.837731		1.50759	0.582546
T11E_Y35R	3.97042	0.596048		5.36403	1.28292		1.84392	1.92317
T11E_Y35V	3.64938	1.04215		6.63473	1.88277		1.64078	0.929723
T11E_G36A	1.75884	1.09136		4.89792	1.49645		0.995738	0.598994
T11E_G36C	2.81628	0.558145		8.23594	1.46283		1.45739	0.883013
T11E_G36F	3.74199	0.96473		3.53037	2.54965		1.58267	0.936739
T11E_G37A	4.15567	0.599406		0.641113	2.14623		0.875966	0.520552
T11E_G37C	4.35999	0.816318		10.1275	1.36423		1.42629	0.916417
T11E_G37D	3.88842	1.16184		8.23986	1.96625		1.74439	1.1118
T11E_G37E	4.98875	0.523911		10.89	0.821804		1.09303	0.412233
T11E_R39A	0	0		3.46138	2.82705		1.84955	0.920184
T11E_R39G	3.8575	1.09197		5.39246	1.62806		1.39425	0.871768
T11E_R39L	0.520841	0.653044		5.36495	1.02039		0.961942	1.81975
T11E_R39P	2.92971	0.649618		4.9924	1.0059		1.4425	0.5268
T11E_R39Q	1.32092	1.95795		6.00355	1.76288		0.646812	1.8435
T11E_R39S	3.76595	0.640876		3.86259	1.13983		1.15665	1.74797
T11E_R39T	3.74417	0.752494		6.41269	1.10799		1.39424	0.772602
T11E_R39V	0.378076	1.71851		5.05098	1.59625		1.45012	0.921273
T11E_G37H	0.341808	1.69203		2.4115	1.86152		0.447998	1.05879
T11E_G37I	4.07514	1.03521		5.65535	2.33794		2.00664	0.958098
T11E_G37L	2.89705	0.339331		2.93811	1.20028		1.13402	0.579846
T11E_G37M	3.80276	0.565183		4.49563	1.38167		-0.0202036	1.08336
T11E_G37N	2.68029	0.459114		1.53862	2.10198		1.57272	0.662546
T11E_G37P	4.51521	0.42226		9.25082	0.848492		1.20565	0.532021
T11E_G37Q	3.53654	0.747595		3.04537	1.8317		1.21762	0.779424
T11E_G37R	4.46356	0.606001		6.40344	0.967033		1.03625	0.763968
T11E_G37S	4.53549	0.536066		4.71335	1.08287		1.04004	0.659547
T11E_G37T	3.92117	0.965112		2.97969	2.26289		-0.00703566	1.88071
T11E_G37Y	0.211922	1.79136		5.93588	1.13294		0	0
T11E_G36H	4.85792	0.614845		4.1379	1.39321		2.17021	0.606955
T11E_G36L	3.89585	0.794686		6.85917	1.51165		0.060232	0.545431
T11E_G36N	4.6451	0.69775		5.07235	1.40828		1.77441	0.75045
T11E_G36P	4.1294	0.382906		8.6021	0.66795		1.6137	1.8361
T11E_G36R	3.72119	0.632543		5.01975	1.19363		1.22727	0.666941
T11E_G36S	3.41103	0.787923		3.35305	1.29638		1.38042	0.789118
T11E_G36T	2.1769	1.05968		4.52861	1.47617		1.47423	0.768089
T11E_G36V	2.70032	0.722168		6.82945	1.0226		0.775124	0.750147
T11E_G36W	3.85976	0.898628		7.36935	1.29476		0.502169	1.2446
T11E_G36Y	3.90807	0.875865		4.62048	1.87448		1.96177	0.788012
T11E_V34W	0	0		0	0		0.0396978	1.86504
T11E_V34Y	0.613677	0.11446		0	0		0.115679	1.82704
T11E_I18L	0.509239	0.608197		0	0		0.594369	1.47599
T11E_I18M	0	0		0	0		0.0532055	1.42389
T11E_I18R	0.975726	0.335086		6.6401	0.985835		0.747924	0.509448
T11E_I18S	3.35873	0.773354		4.42159	1.32044		0.15803	1.18008
T11E_I18T	4.52075	0.965746		4.62691	2.3415		1.74333	0.988769
T11E_I18V	5.28536	0.849849		2.62448	2.97507		2.01357	0.907109
T11E_R17S	2.59681	0.849148		0	0		-0.128879	1.58341
T11E_R17V	4.61139	0.532766		4.37534	1.83842		1.19883	1.01172
T11E_R17Y	0	0		0	0		-0.916349	0.389662
T11E_A16F	2.33528	1.4421		5.31028	2.32202		-0.0191279	1.90719
T11E_A16G	4.11323	0.534397		0	0		0.816506	1.20463
T11E_A16I	0.115011	1.25152		2.67291	1.65295		-0.258264	1.12128
T11E_A16L	4.84935	0.956219		4.74029	2.60878		1.15518	1.23335
T11E_K15L	0.305322	0.253852		11.3845	1.05831		1.38283	0.807639
T11E_K15R	-1.11652	1.80986		-1.1612	1.91054		1.6274	0.518038
T11E_K15S	3.5185	0.564352		5.36158	1.11723		-0.412381	1.29755
T11E_K15T	4.32818	0.766059		9.54522	1.24484		0	0
T11E_K15V	5.86591	1.04215		13.792	1.78972		2.23466	1.11258
T11E_K15W	-1.73447	1.26765		11.5063	1.16802		0.705304	1.13795
T11E_P13Q	0	0		0	0		0.753676	0.911454
T11E_P13R	0	0		2.35294	0.549737		0.237245	0.104351
T11E_P13S	4.82906	0.492746		0	0		0.609655	0.915372
T11E_P13T	0.22328	1.75758		5.46467	1.15179		0.422411	1.13902
T11E_P13V	0	0		1.62595	1.95497		1.37261	1.13744
T11E_P13W	0.417726	1.04542		3.50956	0.448919		1.35056	0.657726
T11E_G12I	4.45626	0.85592		1.13636	2.70577		1.16315	1.03105
T11E_G12K	0.132532	1.77514		6.72113	1.13006		0.400263	1.14143
T11E_G12L	4.11578	0.493087		-1.61324	3.24962		0.786338	0.705732
T11E_G12N	0	0		4.85788	1.38042		0.621637	1.1151
T11E_G12P	4.31658	0.561834		6.57654	1.20346		1.1759	0.715233
T11E_G12Q	3.56967	0.867463		2.07667	2.09698		0.831806	1.02266
T11E_G12R	3.97598	0.319106		3.14249	0.686743		0.728424	0.443728
T11E_G12S	0	0		3.08042	1.38955		1.22557	0.465675
T11E_G12T	4.96502	0.568213		0	0		1.1067	0.748537
T11E_G12V	3.30916	0.733451		4.66718	1.18491		0.569355	0.969717
T11E_G12Y	4.75067	0.54279		3.02271	1.89519		1.38376	0.670809
T11F_G12E	0	0		0	0		0	0
T11F_P13A	0	0		2.04137	2.41687		0.865435	0.941247
T11F_P13G	2.93886	0.845875		0	0		0.475855	1.07507
T11F_P13L	0	0		0	0		-0.0638197	1.89985
T11F_K15A	4.16724	0.718275		10.746	1.23709		0.453385	1.81247
T11F_K15E	5.13062	0.718131		10.119	1.28393		1.36689	0.908971
T11F_K15G	5.02962	0.908234		9.76736	1.64184		1.88501	0.97775
T11F_K15H	0	0		8.23061	1.57724		0.885223	1.16273
T11F_K15I	3.25574	0.650092		5.69887	1.2307		-0.168629	1.27794
T11F_R17H	4.05224	0.549745		3.92461	0.420372		-0.239483	1.27737
T11F_R17I	0	0		0	0		1.02541	1.0349
T11F_R17K	2.01207	1.22681		5.21282	1.51332		0.346578	1.79032
T11F_R17L	0	0		2.49402	0.587616		1.11414	1.83477
T11F_R17P	2.25011	1.34082		8.53708	1.50109		0.54954	1.34235
T11F_I18A	4.50073	0.887152		2.23906	1.83966		0.620343	1.35474
T11F_I18C	0	0		6.35958	1.38679		1.24947	1.0048
T11F_I18G	4.67928	0.428067		6.68238	0.911656		1.6385	0.574314
T11F_V34H	0	0		2.41099	2.59614		0	0
T11F_V34P	0	0		2.05261	2.0633		-0.0987103	1.71052
T11F_V34R	0	0		1.54708	1.83012		0.521949	1.41102
T11F_V34T	0	0		4.85166	1.32528		1.42515	1.04584
T11F_Y35A	2.2008	1.29481		6.71407	1.611		1.36873	0.891443
T11F_Y35G	3.60068	1.04007		10.0654	1.49339		1.25047	1.1135
T11F_Y35L	2.89512	1.37487		7.08991	1.29319		0.290178	1.82033
T11F_Y35P	4.39096	0.500554		7.85035	0.950625		1.37554	0.480822
T11F_Y35R	1.238	1.80017		3.85151	2.61151		0.56488	1.41245
T11F_Y35S	5.90126	0.855853		3.08179	1.9879		2.11168	0.965243
T11F_Y35T	0	0		3.05836	2.36455		0.31147	1.29174
T11F_Y35V	3.58992	0.962891		1.13561	3.38777		1.03547	1.07518
T11F_R39A	2.70662	1.42786		4.68142	1.46167		1.11756	1.28995
T11F_R39D	3.11011	1.46959		0	0		0.347964	1.92851
T11F_R39H	1.3007	0.614174		4.63307	1.67684		0.603449	1.82064
T11F_R39P	1.71418	0.536573		7.11953	1.17336		1.54149	0.801839
T11F_R39S	0	0		3.43314	2.07061		1.14292	1.07288
T11F_R39T	2.2995	1.06921		8.09036	1.2706		1.33192	0.812327
T11F_G37H	3.36502	0.629399		3.17818	1.56727		0.626804	0.765076
T11F_G37L	2.77819	0.624132		3.93081	2.57016		0.20326	0.506211
T11F_G37N	-0.795624	1.72957		2.97125	1.4471		0.872371	0.752997
T11F_G37R	4.5796	0.897173		7.44169	1.773		1.74389	0.927891
T11F_G36L	3.44654	1.08384		0.895996	3.4958		-0.246835	1.84246
T11F_G36S	0.939599	1.93783		3.51684	1.77062		1.06696	1.21569
T11F_G36T	4.69264	0.866195		4.75251	1.81795		1.73107	0.914276
T11F_G36W	2.46511	0.984266		4.18446	1.81397		-0.564432	1.81192
T11F_V34Y	0	0		-1.32777	3.36444		1.02498	0.689453
T11F_I18L	0	0		3.87054	0.701413		0.893039	1.04821
T11F_I18N	0.676926	1.79945		2.38351	2.88384		-0.307002	0.354703
T11F_I18R	1.24604	0.67405		3.52814	0.384059		0.202816	0.388796
T11F_I18S	2.75754	0.705068		0	0		0.294326	0.932666
T11F_I18T	4.62598	0.458597		0	0		0.731805	1.02084
T11F_I18V	0.903873	0.95203		0	0		0.947291	0.474739
T11F_I18W	1.45953	0.871118		0	0		0.703334	0.476563
T11F_R17V	5.30431	0.730959		2.91544	0.72067		1.23611	0.727572
T11F_R17W	0	0		4.04176	2.62646		-0.0110164	1.92944
T11F_A16C	3.86983	0.734992		8.27012	1.21091		0	0
T11F_A16E	2.04113	1.30075		0	0		2.0098	0.720015
T11F_A16F	1.51961	1.8155		0	0		0.784249	1.42602
T11F_A16G	3.3792	0.809251		3.45237	0.702425		0.148306	1.3201
T11F_A16H	1.36955	1.82067		0	0		0.660131	1.44829
T11F_A16K	3.77301	0.891451		9.4187	1.30242		1.13269	1.01119
T11F_A16L	4.73082	0.47972		8.15666	0.908318		1.02974	0.686363
T11F_A16P	4.04692	0.790553		8.17965	1.37167		0.459923	0.174107
T11F_A16R	3.0986	0.852805		9.57481	1.18013		1.12484	0.834837
T11F_A16S	3.2233	0.742529		5.17359	1.38112		1.2547	0.689002
T11F_A16T	4.07858	0.838158		6.34581	1.264		1.35569	0.913371
T11F_K15L	-0.386769	0.646385		11.9438	1.65516		1.11135	1.23197
T11F_K15P	4.71396	0.627745		11.889	1.31701		1.46892	0.732924
T11F_K15R	0.605155	0.874166		0	0		1.73119	0.803588
T11F_K15S	5.04711	0.570498		9.89165	0.975068		1.69243	0.656582
T11F_K15V	3.25327	0.568306		9.67008	0.779507		0.0772602	0.945382
T11F_K15W	0	0		5.52733	2.55227		0.576586	0.543217
T11F_P13R	0	0		0.834008	1.25873		1.05362	1.00379
T11F_P13T	3.57606	0.841595		5.89565	1.31252		0.624931	1.12971
T11F_P13W	0	0		0	0		1.94762	0.918827
T11F_G12H	1.09337	1.94178		0	0		0.553906	1.58618
T11F_G12I	1.28249	1.84309		0	0		0.989709	1.23973
T11F_G12P	2.48689	1.01265		0	0		1.01466	0.886065
T11F_G12R	3.98288	0.375753		3.52362	1.2283		1.28917	0.654553
T11F_G12S	0	0		3.2093	0.442534		0.375066	0.480503
T11F_G12T	1.95337	0.956936		0	0		0.600795	0.869429
T11F_G12V	2.69582	0.935816		0	0		0.512513	1.12397
T11G_G12A	-1.14741	1.1298		-3.13564	1.94127		0.889825	0.402784
T11G_G12C	1.47488	0.510522		4.76879	1.13443		0.190561	0.854096
T11G_G12D	1.78283	0.392925		3.04364	1.21052		1.29637	0.513165
T11G_G12E	0.343562	0.76556		2.91901	0.750543		1.54147	1.56249
T11G_G12F	2.73478	0.442913		2.88786	0.578074		-0.959494	1.82718
T11G_P13A	0.423279	0.0629881		1.38379	1.03004		1.25699	0.416151
T11G_P13C	0.526671	1.05076		7.76436	1.07942		0.660602	0.834065
T11G_P13D	0	0		0.314135	2.73895		0.673764	0.714283
T11G_P13F	0	0		0	0		1.37855	1.13139
T11G_P13G	0	0		2.00762	1.06818		0.860715	0.526847
T11G_P13H	-0.127573	0.517759		1.5865	1.18021		0	0
T11G_P13I	0	0		3.26477	0.497214		0.410441	1.7243
T11G_P13K	0	0		2.08781	2.61388		1.41609	0.890655
T11G_P13L	-3.40404	1.63477		-0.853072	1.29296		1.13699	0.490291
T11G_P13M	0	0		0	0		0.355103	1.15714
T11G_P13N	0	0		0	0		1.53432	0.553446
T11G_K15A	4.37736	0.407493		9.35986	0.680316		0.692053	0.603805
T11G_K15C	3.24801	0.526471		6.73369	0.871493		0.243481	0.771297
T11G_K15E	4.18669	2.2971		8.30745	0.572076		1.54177	0.366276
T11G_K15F	0	0		8.81239	1.13265		0.810337	0.6862
T11G_K15G	3.208	0.693894		9.27103	0.396276		0.963112	0.34669
T11G_K15H	0	0		11.907	1.2875		1.1897	1.04634
T11G_K15I	4.1222	0.817103		10.194	1.36365		1.31064	0.887184
T11G_R17A	-0.4527	1.77514		-0.190031	1.16363		-1.7535	0.383515
T11G_R17C	0	0		3.80149	0.945177		-1.67505	0.511619
T11G_R17F	-1.43125	1.01204		0	0		-1.75359	0.382134
T11G_R17G	3.65313	0.259694		-3.81065	2.13311		-3.28144	2.6594
T11G_R17H	0	0		2.1057	1.8495		-0.274559	1.65885
T11G_R17I	0	0		2.98877	0.863653		0.967219	1.05133
T11G_R17L	0.101253	0.20823		-1.06113	0.974037		-0.120201	1.48173
T11G_R17M	0	0		0	0		-1.71211	0.575574
T11G_R17N	0	0		3.56662	2.08932		0.710858	1.06613
T11G_R17Q	4.03476	0.710154		3.38126	2.07006		1.17982	0.779065
T11G_I18A	0	0		3.42558	1.02714		1.04177	0.634247
T11G_I18C	0.144566	0.998012		6.04914	1.0261		-1.44898	1.26401
T11G_I18D	5.14321	0.907763		3.38074	3.03706		1.81721	0.99499
T11G_I18E	4.26373	0.475327		4.75306	0.938243		1.54733	0.518762
T11G_I18F	-2.23152	1.22321		-1.8873	1.69971		-0.68852	1.61693
T11G_I18G	1.87595	0.451359		2.22233	0.686671		1.11866	0.484807
T11G_I18H	1.18226	0.493899		0	0		0	0
T11G_V34A	-1.34043	1.0317		1.82977	0.597327		-0.643508	0.407389
T11G_V34C	0	0		3.07512	1.34658		0.798784	0.663229
T11G_V34D	0.371395	0.56753		0.244407	2.55105		-1.38394	1.81871
T11G_V34E	2.48003	1.20315		3.67865	1.60709		0	0
T11G_V34F	-1.33294	1.05166		2.34472	2.31037		0.182665	1.30123
T11G_V34G	-0.759981	0.776938		1.57413	2.10545		-0.741997	0.35818
T11G_V34H	0	0		2.04742	1.50876		0.737715	0.769824
T11G_V34I	-0.42928	0.534945		4.27771	0.520236		0.576311	0.335063
T11G_V34K	0.226566	0.434632		4.91644	1.44718		0.780572	1.16077
T11G_V34L	-0.618781	0.558236		2.80415	0.965836		0.702503	0.461379
T11G_V34M	-0.453182	0.774305		0.700814	1.90898		0.288197	0.480069
T11G_V34N	0.101185	0.24236		0.712082	2.05049		-0.417193	1.73097
T11G_V34P	-1.43293	0.814891		-0.366321	1.21575		-0.599232	1.84403
T11G_V34Q	-0.373644	0.669926		0.910907	1.53047		0.0162013	0.726852
T11G_V34R	0.420566	0.0640812		1.91123	1.19353		1.01616	0.498449
T11G_V34S	-0.0867757	0.412342		1.26351	1.527		-0.179976	0.106437
T11G_V34T	-0.4241	0.417427		1.92191	1.2856		-0.080085	0.312087
T11G_Y35A	0.399618	1.03891		-1.21806	3.11231		0.648827	0.769478
T11G_Y35C	4.22314	0.726024		4.21895	2.04694		0.627496	1.08993
T11G_Y35D	4.00653	1.01263		0	0		1.59836	1.03305
T11G_Y35E	2.65666	1.07245		1.05919	3.48433		0	0
T11G_Y35F	0.341966	0.424545		1.2059	1.43471		0.314925	0.793584
T11G_Y35G	4.80607	0.60115		2.57565	1.44982		1.4647	0.660936
T11G_Y35H	0.253937	0.578383		3.19063	1.59474		0.385132	1.82024
T11G_Y35I	4.56498	0.524268		0.602696	2.4355		-0.329667	1.28813
T11G_Y35K	3.13688	0.470119		6.85413	1.18072		-0.264111	1.7843
T11G_Y35L	3.31658	0.58966		4.27924	0.896237		1.65116	0.506478
T11G_Y35M	0	0		5.17316	0.801591		0.601511	0.994437
T11G_Y35N	-0.0110977	1.07046		3.68329	1.05036		0.801107	0.730066
T11G_Y35P	2.49118	0.415421		7.32476	1.23046		0.64478	0.725609
T11G_Y35R	3.09297	1.03044		6.04635	0.686232		0.891262	0.578524
T11G_Y35S	-0.386067	1.71981		2.59251	1.53168		1.23219	0.604654
T11G_Y35T	3.93922	0.48395		4.10848	0.947064		0.95564	0.58404
T11G_Y35V	0.702325	1.28397		0	0		0.328135	0.931278
T11G_G36A	0.953878	0.983201		1.40409	1.12803		1.02329	0.365124
T11G_G36C	4.89814	0.922088		8.03571	1.32903		1.38465	1.10555
T11G_G36E	3.95117	0.510392		7.44522	0.917388		0.610248	0.754911
T11G_G36F	1.59844	1.83488		2.43766	3.4774		0.712745	1.46517
T11G_G37A	0.752907	1.09139		-0.0593181	1.49864		-0.284093	0.429418
T11G_G37C	1.74286	0.362686		4.66626	1.59837		0.762076	0.828533
T11G_G37D	2.46384	0.759866		7.25893	0.950662		1.6133	0.706169
T11G_G37E	4.20243	0.619924		5.79236	1.36705		0.558307	0.3607
T11G_G37F	2.73054	1.38156		1.67194	2.96522		0.420702	1.5892
T11G_R39A	0.831568	0.482643		2.51378	0.928545		1.08278	0.474427
T11G_R39D	2.13375	0.803792		6.97588	1.0776		0.584806	0.478259
T11G_R39G	0.844144	0.417524		5.35198	1.16035		1.28701	0.717714
T11G_R39H	-0.384201	0.638059		4.30216	1.26414		-0.0216733	1.74955
T11G_R39I	-0.858229	0.650054		5.61538	1.49308		0.0207549	0.576021
T11G_R39K	0.854051	0.429909		4.15667	1.66598		0.604506	1.13024
T11G_R39L	-0.514629	0.606047		3.77375	1.21802		0.0136882	1.59046
T11G_R39M	0.642513	0.680785		2.26449	2.23126		1.6997	0.846252
T11G_R39N	0.594018	0.400679		3.64431	1.21705		0.560357	0.851268
T11G_R39P	1.32125	0.721685		4.58352	0.661221		1.48545	0.440023
T11G_R39Q	0.127209	0.272813		5.01034	1.87678		1.74462	1.07397
T11G_R39S	0.571336	0.89906		1.35737	1.51063		0.880174	1.75139
T11G_R39T	0.256296	0.721328		2.10003	1.67006		0.933912	1.74894
T11G_R39V	-0.717358	0.67578		3.78911	1.14951		0.600862	0.755027
T11G_R39Y	1.6732	0.658484		1.45092	3.40448		1.13075	0.907064
T11G_G37H	0.647843	0.890048		2.7395	1.49642		0.256815	1.82404
T11G_G37I	3.40874	1.2258		5.4199	1.0676		0.909612	0.6232
T11G_G37K	0.609718	0.366561		2.87028	1.08485		1.01278	0.55575
T11G_G37L	0	0		1.51539	0.955299		0.28387	1.80172
T11G_G37N	0.204403	0.621634		0.704509	2.09706		1.47931	0.718672
T11G_G37P	3.44257	0.305048		5.96837	0.566064		0.783791	0.390654
T11G_G37Q	1.56216	0.901186		5.26313	0.997158		1.44245	0.61504
T11G_G37R	0.49806	0.190809		4.30832	0.798739		1.18197	0.458092
T11G_G37S	3.3028	1.31448		1.98146	0.961697		1.19283	0.409623
T11G_G37T	3.22771	0.697845		7.30422	1.11028		1.4945	0.612684
T11G_G37V	0	0		3.94957	1.84056		0.902413	1.2869
T11G_G37Y	2.24807	0.67582		3.04401	1.97983		0	0
T11G_G36H	3.25223	0.577769		0.98617	1.51655		0.926676	0.641298
T11G_G36I	1.5428	1.28979		0.184309	3.3015		0.333475	0.536918
T11G_G36K	4.55004	0.377196		3.34992	1.04679		1.38051	0.45992
T11G_G36L	1.84069	0.914958		1.12374	2.24464		0.319226	0.988927
T11G_G36N	3.66799	0.329868		1.94772	0.74655		1.12996	0.377211
T11G_G36P	3.53462	0.226052		6.03253	0.451038		1.69937	1.48087
T11G_G36Q	5.29426	0.551891		-0.312076	2.2443		0.759235	1.53225
T11G_G36R	2.93822	1.10652		1.09974	1.55735		1.68581	1.88428
T11G_G36S	1.89982	0.428025		0.714413	1.0457		0.530845	0.496807
T11G_G36T	2.99313	0.790003		1.55742	1.06223		0.904373	0.482343
T11G_G36V	1.60812	0.848647		0	0		0.847512	1.19691
T11G_V34Y	-0.991505	1.13939		0.931855	2.05375		1.01667	0.806546
T11G_I18K	0	0		5.46063	0.877719		-0.438278	1.2439
T11G_I18L	-2.8636	1.63765		-2.02006	2.01592		1.14418	0.552432
T11G_I18M	-0.996539	0.991013		2.93854	0.736341		-0.0164987	0.561814
T11G_I18N	-1.28266	1.762		0	0		1.61306	0.447779
T11G_I18P	3.11506	0.586617		11.9595	1.32885		0.933035	1.17794
T11G_I18Q	0.358826	1.1187		0	0		1.49477	0.74976
T11G_I18R	0	0		-0.919138	1.49818		1.05862	1.28106
T11G_I18S	0.100606	1.17954		3.61536	1.30101		1.52848	0.686509
T11G_I18T	0	0		4.30852	1.14255		0.250882	0.376694
T11G_I18V	0.59643	0.56574		5.24703	1.44178		2.18289	0.725697
T11G_I18W	0	0		-0.409061	2.15808		0.218812	1.08701
T11G_I18Y	0	0		2.9932	0.638429		0.199315	0.192901
T11G_R17S	0.500777	1.72195		-0.944034	1.54254		-0.531388	1.57831
T11G_R17T	3.56315	0.514699		-0.15149	2.0495		0.25814	0.46196
T11G_R17V	3.05467	0.233865		-0.573561	1.41118		1.66316	0.34928
T11G_R17W	0	0		-2.56932	2.15072		-2.15151	0.902848
T11G_A16C	3.0852	0.338794		6.24234	1.09986		0.982068	0.665262
T11G_A16D	2.19153	1.15706		8.13536	1.56722		0.49994	1.22122
T11G_A16E	2.83451	0.438756		10.765	0.974452		0.773547	0.778961
T11G_A16F	4.12135	0.76909		7.12692	1.47261		1.01164	0.658863
T11G_A16G	1.01009	0.409327		-2.04025	1.15257		1.13767	0.26823
T11G_A16H	2.13506	1.02646		8.65992	0.979495		0.916698	0.850196
T11G_A16I	2.68291	1.16866		7.72885	1.57028		0.746413	1.19552
T11G_A16K	0.395987	1.78157		7.87409	1.63862		-0.0344751	0.190484
T11G_A16L	3.76841	0.257824		8.90426	0.880543		0.42477	0.262538
T11G_A16M	2.96126	0.844398		4.45854	1.09182		0.679421	0.981718
T11G_A16P	3.98777	0.619698		8.31032	1.08668		0.986194	0.735595
T11G_A16Q	5.34791	0.857849		11.0513	1.52639		0.782345	1.22454
T11G_A16R	4.65333	0.260277		9.8947	0.688708		1.3292	0.384747
T11G_A16S	3.73727	0.248571		2.15099	0.847261		1.09667	0.312259
T11G_A16V	3.56871	0.247387		2.73961	0.636244		0.325149	0.316443
T11G_A16W	3.89185	0.308043		6.81643	0.544311		0.540126	0.43561
T11G_A16Y	4.36163	0.490781		5.82232	0.578387		1.34303	0.560017
T11G_K15L	-2.76126	0.814073		7.78004	0.432758		0.671682	0.375461
T11G_K15M	0	0		7.7576	0.790075		0.65973	0.594777
T11G_K15N	0.899108	1.05428		9.89318	1.73258		0.9454	1.14399
T11G_K15P	4.47956	0.410229		11.0119	1.30156		1.25831	0.537705
T11G_K15Q	-0.227667	1.04908		8.0196	1.35564		0.720956	0.947452
T11G_K15R	-3.32931	2.85654		-2.412	2.0032		-0.706015	2.20877
T11G_K15S	3.41291	0.649771		11.0319	0.74411		1.45135	0.54868
T11G_K15T	4.63731	0.482919		9.82283	0.825091		0.656178	0.743677
T11G_K15V	3.49051	0.256763		9.83482	1.26982		0.943625	0.433635
T11G_K15W	0	0		9.28065	0.636508		1.42911	1.79404
T11G_K15Y	0	0		9.28247	1.01653		0.451954	0.973185
T11G_P13Q	0	0		3.28816	2.4069		2.05479	1.10384
T11G_P13R	-0.377512	0.197825		1.5741	0.353777		1.01984	0.33343
T11G_P13S	0.710661	0.799911		3.79358	0.790231		0.920784	0.560631
T11G_P13T	0	0		0	0		1.31479	0.805819
T11G_P13V	0	0		0	0		-0.987545	0.696186
T11G_P13W	-0.56584	0.549051		0	0		-0.952117	0.426486
T11G_P13Y	0	0		0	0		-0.393634	1.92066
T11G_G12H	0	0		4.07087	1.08571		1.61423	0.810662
T11G_G12I	1.53903	1.30864		0.979179	1.87821		-0.431068	1.8165
T11G_G12K	3.67182	0.936007		2.61925	2.61493		-0.0423686	1.78556
T11G_G12L	4.61878	0.328657		3.91868	0.681807		0.409422	0.600612
T11G_G12P	4.56652	0.340135		2.26623	0.834775		0.395103	0.119551
T11G_G12Q	0	0		-0.331971	1.80746		0.41877	1.74995
T11G_G12R	2.42868	0.324226		-3.72412	1.84869		-1.08667	0.528025
T11G_G12S	-0.244406	1.18492		-3.9408	2.09453		0.666728	0.362393
T11G_G12T	0.32909	0.795981		0	0		-0.398842	0.643321
T11G_G12V	3.18784	0.864964		-1.05915	1.68358		0.425431	0.480309
T11G_G12W	0.818206	1.26075		1.29737	1.59305		-0.813435	1.83216
T11G_G12Y	5.30565	0.821551		4.01254	0.821053		1.4315	1.0155
T11H_G12A	0.677422	1.28595		0	0		0.808599	0.857812
T11H_G12E	0	0		6.58547	1.22996		-0.297851	1.79023
T11H_P13A	0	0		2.12771	1.93869		1.48857	0.727504
T11H_P13L	0	0		0	0		0	0
T11H_P13M	0	0		0	0		0.0895391	1.87033
T11H_K15A	2.25555	1.02802		6.36884	1.63552		0.536225	1.09218
T11H_K15F	0	0		0	0		0.791925	1.268
T11H_R17A	4.10068	0.780139		3.60307	1.52849		1.062	0.8802
T11H_R17C	3.35568	0.860108		0.753625	3.35799		-0.756171	1.03414
T11H_R17D	3.26841	1.22476		10.6722	1.79427		-0.151438	1.92807
T11H_R17H	1.41653	1.75943		0	0		0.683724	1.35564
T11H_R17L	1.20924	0.584573		1.80385	1.14597		1.19752	0.572299
T11H_R17N	5.79765	0.588891		10.7514	1.09163		1.9305	0.712592
T11H_R17P	4.72453	0.474983		9.72539	0.794699		0.947357	0.677507
T11H_I18A	3.07933	0.797205		2.77289	2.05651		1.34809	0.708666
T11H_I18C	3.31257	0.921419		5.78025	1.74096		-0.112808	1.71526
T11H_I18E	3.31381	1.12489		9.27959	1.53508		0.104735	1.84346
T11H_I18G	4.55456	0.596818		8.52632	1.10775		0.424652	1.00557
T11H_V34F	0	0		4.49707	2.32415		0.780819	1.55417
T11H_V34L	1.0073	1.03037		6.46885	1.02006		1.48622	0.829059
T11H_V34N	0	0		2.98017	0.564507		-0.135269	1.24478
T11H_V34P	1.03447	0.605453		6.28941	1.72932		1.89793	0.825011
T11H_V34Q	0	0		3.42173	0.479336		0.981249	0.532208
T11H_V34R	0.921581	1.00955		2.45355	1.67676		1.99921	0.575648
T11H_V34S	1.10906	1.0323		5.60574	1.27131		0.0364528	1.84297
T11H_Y35G	4.8736	0.717232		6.90483	1.262		0.927076	1.04415
T11H_Y35H	0.996118	0.763323		2.15317	1.98459		1.13017	0.708201
T11H_Y35K	4.95041	0.769682		3.24884	2.52017		0.754288	1.1577
T11H_Y35M	4.32262	0.907726		5.89808	1.45448		1.30682	1.00183
T11H_Y35N	2.61057	1.34829		7.02483	1.36944		1.49136	1.02561
T11H_Y35P	3.01211	0.971622		11.5204	1.3291		0.1037	1.84352
T11H_Y35R	3.28792	0.661343		-1.30109	3.23196		0.509873	1.81225
T11H_Y35S	2.22709	0.79543		3.46738	1.2381		-0.105995	1.07335
T11H_G36E	2.39489	1.35469		6.24089	1.98485		1.56265	0.954326
T11H_G37A	-0.924756	1.77885		-0.360916	1.72196		0.833181	0.403369
T11H_G37C	4.6261	0.764725		9.58954	1.27968		0.911356	1.10195
T11H_G37D	4.33743	0.88104		9.65161	1.53368		0.236113	0.76601
T11H_G37F	4.83496	0.826042		4.37346	1.59148		1.6925	0.899686
T11H_R39A	5.38564	0.832668		4.89763	1.39717		1.83623	0.921908
T11H_R39C	4.25449	0.848233		8.68966	1.50833		1.38239	0.919711
T11H_R39D	5.97792	0.920687		9.10778	1.85798		2.10097	1.02129
T11H_R39L	1.37298	1.1383		7.05454	1.56417		0.341026	0.556506
T11H_R39P	4.32268	0.537616		3.98218	1.1935		1.85459	1.90907
T11H_R39Q	4.51316	0.723245		3.61759	1.67124		2.02587	0.731037
T11H_R39S	3.76873	1.14144		6.0061	1.54543		1.49315	1.11352
T11H_G37H	2.74305	0.532543		3.55026	0.909236		0.750729	1.75928
T11H_G37M	1.9045	1.39517		3.41089	0.826575		0.830325	0.723367
T11H_G37N	2.77828	0.808665		3.13839	1.92792		1.89355	0.553746
T11H_G37P	3.8362	0.321165		6.22121	0.554223		0.261269	0.452882
T11H_G37Q	4.37769	0.745388		3.89724	2.04957		1.14037	0.935318
T11H_G37R	3.7019	0.715113		4.34949	1.34248		1.04637	0.815473
T11H_G37S	4.5364	0.683087		5.95243	1.27307		1.62683	0.746662
T11H_G37T	3.28408	0.815165		8.85484	1.04636		0.763295	0.946395
T11H_G36L	4.45914	0.334361		4.7533	1.18076		0.559077	0.743391
T11H_G36R	3.7867	0.52675		3.53044	1.40085		1.21016	0.59532
T11H_G36S	2.25654	0.819661		1.24189	1.55404		1.37143	0.658405
T11H_G36W	5.17911	0.940476		6.56496	1.59317		1.94892	1.00903
T11H_V34W	0	0		-0.7062	2.42887		0.0845648	1.28793
T11H_I18L	0	0		4.46898	1.3426		0.263127	0.1232
T11H_I18M	0.894122	0.637177		2.68686	0.591252		0.629317	0.972451
T11H_I18N	3.3254	1.1225		10.2298	1.35925		0.118801	1.80926
T11H_I18R	0	0		3.62258	1.17455		0.878546	0.517064
T11H_I18S	4.06622	0.496925		0.144142	1.94229		0.740372	0.636078
T11H_I18T	3.69292	0.63211		0.0543114	3.14126		1.17779	0.673079
T11H_R17S	2.72563	1.25436		4.57127	2.47164		1.0174	1.21369
T11H_R17T	3.17785	0.477548		5.17216	0.721795		1.02	0.515694
T11H_R17V	4.47127	0.541283		5.34291	1.06975		1.23173	0.653257
T11H_R17W	5.12325	0.960401		5.23575	1.75061		1.57249	1.09629
T11H_A16F	3.32969	1.21779		5.93287	2.24471		0.746333	1.46268
T11H_A16R	1.13021	1.98916		7.4528	2.28199		0.0412516	0.995191
T11H_K15L	1.63994	0.576914		6.16421	1.14765		0.828044	0.761392
T11H_K15R	0	0		0	0		0	0
T11H_K15T	4.09875	0.909972		4.06014	2.3003		1.22193	0.993606
T11H_P13R	0	0		3.82029	1.15569		0.718991	0.694182
T11H_P13S	3.71383	0.864438		2.29359	2.71621		0.663624	1.1104
T11H_P13W	0	0		0	0		0	0
T11H_G12H	3.84467	0.637017		5.66128	0.940274		0.915701	0.721999
T11H_G12L	5.33392	0.443173		2.30723	1.50262		1.17921	0.624108
T11H_G12N	0.100528	0.639769		3.3737	1.17585		1.37421	0.88649
T11H_G12R	2.58642	1.08857		4.62505	1.9372		0	0
T11H_G12S	0	0		2.71202	1.26176		1.19232	1.53532
T11H_G12T	3.30062	0.713062		2.81615	1.63006		1.05898	0.739723
T11H_G12V	4.41922	1.13793		1.83543	2.07294		0.32209	1.87029
T11H_G12W	0.978106	1.83705		2.31902	1.44121		0	0
T11H_G12Y	5.20869	0.728897		2.09884	2.5711		0.995125	1.02932
T11I_G12A	2.15433	0.728529		0	0		0.337941	0.224657
T11I_P13C	0.715659	1.77843		0.719039	3.4311		0.345478	1.30548
T11I_P13D	0	0		0	0		0	0
T11I_P13L	0	0		0	0		0.841225	1.19749
T11I_K15C	3.90972	0.519027		8.68374	1.55946		0.569291	1.2012
T11I_K15E	2.74673	1.1997		7.41921	1.66007		0	0
T11I_R17H	0	0		0	0		0.654314	0.727738
T11I_R17L	0	0		1.24104	1.217		-0.254298	1.31086
T11I_R17M	0	0		0	0		-2.28315	1.1057
T11I_I18A	0.983727	1.86353		2.74996	0.818225		1.51694	1.05017
T11I_I18F	-0.558752	0.770526		0.85418	1.4248		-1.50754	0.362571
T11I_I18G	2.61701	1.09638		3.05774	1.6735		1.83842	0.841828
T11I_V34A	0	0		3.7131	0.846635		0.128349	0.248134
T11I_V34D	0	0		2.14435	2.38919		-1.95075	1.07487
T11I_V34L	0.212778	0.605327		3.02519	2.30749		0.855056	1.13523
T11I_V34M	1.16483	0.760602		2.38134	1.02893		0.706945	1.40877
T11I_V34P	0	0		-0.512495	1.99171		0	0
T11I_V34Q	1.25064	0.613402		4.53449	1.94633		0	0
T11I_V34S	0.706011	0.625548		3.18503	0.461323		-0.91286	0.355788
T11I_V34T	0.243535	0.112473		2.60858	2.16594		0.195032	0.218974
T11I_Y35C	4.19339	0.970084		7.86463	1.78992		0.942544	1.17025
T11I_Y35F	0	0		0	0		0	0
T11I_Y35G	2.36412	1.04902		2.54686	2.20657		1.15326	0.847034
T11I_Y35H	0.481371	0.291252		3.70201	0.858217		0.426775	1.80855
T11I_Y35L	4.31076	0.985668		5.35462	1.34483		1.44312	1.07665
T11I_Y35P	2.94969	1.06793		7.82026	1.46023		0	0
T11I_Y35R	2.7941	0.648592		7.01067	1.21216		0.103656	0.221138
T11I_Y35S	1.09329	1.19723		2.64888	1.56288		0.442726	0.258344
T11I_Y35T	1.99612	0.714257		3.26428	2.33597		0	0
T11I_Y35W	0	0		0	0		-0.971764	0.897048
T11I_G37C	3.33267	1.09976		1.33103	3.42755		0.404416	1.40984
T11I_R39C	0	0		3.00936	2.5989		0.280944	1.40739
T11I_R39L	0.3903	0.175223		0.0388102	3.42798		0.0406966	1.68643
T11I_R39P	0.405501	1.82624		2.65141	2.59268		0.211585	1.4169
T11I_R39S	0	0		5.71828	1.43078		1.33196	1.24228
T11I_R39T	1.84271	0.992897		0	0		1.18304	1.22821
T11I_R39V	1.19288	0.533847		0	0		0	0
T11I_R39W	0	0		0	0		0.0233672	0.494703
T11I_G37H	0	0		7.94504	2.09533		0.517107	0.53537
T11I_G37L	2.27567	0.54146		3.46412	1.69394		-0.624999	1.7749
T11I_G37M	0	0		3.87062	2.54571		-0.0957748	0.110159
T11I_G37N	0.728116	0.971336		-0.837489	3.14726		0.69185	0.841822
T11I_G37P	4.12153	0.530313		8.08559	0.916471		1.48701	0.575108
T11I_G37R	3.15406	0.486483		4.25452	2.05332		1.10854	0.923363
T11I_G37S	3.13729	0.707759		1.44702	1.77859		1.39269	0.660047
T11I_G37V	3.09773	0.537306		3.08633	2.33759		0.282469	1.36544
T11I_G37Y	1.12256	1.77297		3.91945	2.49591		1.36853	0.963238
T11I_G36K	5.27239	0.927544		10.2698	1.71323		1.40524	1.06833
T11I_G36S	0	0		0	0		0.831005	0.950681
T11I_G36T	3.4326	0.667942		1.78013	1.7466		0.638302	0.854975
T11I_G36W	0	0		1.49149	3.5503		0	0
T11I_V34Y	0	0		2.94605	0.688037		0	0
T11I_I18K	0	0		4.62974	2.23945		0	0
T11I_I18L	0	0		2.37608	2.86046		-0.460778	1.85936
T11I_I18P	3.15922	0.801686		4.4589	1.71467		2.01127	0.6577
T11I_I18R	0	0		0.752766	1.1357		1.91617	0.806345
T11I_I18S	2.81551	0.865919		0	0		1.61245	0.69817
T11I_I18T	0	0		3.11201	2.46384		1.44748	1.14963
T11I_I18Y	0	0		3.67747	0.712958		0	0
T11I_R17S	0	0		0	0		-0.631697	0.473163
T11I_R17T	5.50784	0.71564		0	0		0.217995	1.80398
T11I_R17V	3.47593	0.95064		2.1842	2.20851		0.3717	1.3326
T11I_K15L	-1.79085	1.12347		7.80071	0.597226		0.992249	0.640321
T11I_K15N	0	0		4.79881	2.10254		0	0
T11I_K15R	-1.94927	1.54697		0	0		0	0
T11I_K15S	3.96561	0.692552		5.90538	1.46097		0.611834	0.971886
T11I_K15T	3.45955	0.620896		8.40605	0.951178		0.169787	0.965112
T11I_K15V	5.16219	0.673183		8.49625	0.963439		1.17248	0.870677
T11I_K15Y	0	0		9.73091	1.28155		0.908359	1.07946
T11I_P13R	0	0		0.921946	2.25485		-0.2202	0.664846
T11I_P13S	1.60467	1.72061		4.81982	2.43231		0.817071	1.33614
T11I_P13T	0	0		0	0		0.878956	1.27856
T11I_G12I	0.765984	1.76149		0	0		0	0
T11I_G12L	3.9743	0.99294		0	0		0.624642	1.40022
T11I_G12M	5.40318	0.550124		2.88579	1.49249		1.19435	0.779816
T11I_G12S	1.10827	0.982907		3.3472	1.51391		1.10765	0.962142
T11K_G12A	4.54485	0.585252		2.54761	1.34261		1.24979	0.648934
T11K_G12D	4.58961	0.71409		5.95499	1.27907		1.1267	0.993263
T11K_P13G	0	0		3.00327	2.31649		-0.345122	0.846515
T11K_P13L	-0.349911	0.561949		4.01175	0.576893		0.654624	0.505469
T11K_P13M	0.548074	0.827619		3.03566	0.731297		0.74321	1.32956
T11K_K15C	4.1622	1.16157		0	0		0.730948	1.54448
T11K_K15E	3.57961	0.834306		7.53099	1.3932		1.21349	0.848291
T11K_K15G	5.09189	0.349569		10.5871	1.16181		1.45341	0.442243
T11K_K15I	4.68596	0.682996		9.75478	1.142		1.1073	0.909569
T11K_R17A	3.92855	0.597084		0	0		0	0.37147
T11K_R17C	3.85177	1.07876		6.76974	2.05965		-0.00231721	0.365985
T11K_R17F	0	0		2.30843	0.881944		-0.764135	0.334046
T11K_R17G	3.46366	0.659495		4.25988	1.02526		-1.51985	0.332393
T11K_R17H	5.02775	0.92221		3.15995	2.62497		-0.26949	1.88078
T11K_R17I	2.89342	0.628015		5.27833	1.3861		0.536245	0.316657
T11K_R17L	0	0		0.635887	2.0913		-0.0337914	1.66237
T11K_R17N	3.96238	1.01322		4.38414	2.30028		1.29392	1.06538
T11K_I18C	0	0		8.82451	1.47188		0.499956	1.39127
T11K_I18D	4.3051	0.945974		9.43851	1.5187		0.761368	1.38848
T11K_I18G	4.22982	0.563124		0	0		0.957997	0.712113
T11K_V34A	2.06061	0.786317		3.46473	1.70951		0.289795	0.221708
T11K_V34G	3.53023	1.17854		3.0133	2.36685		0.00491889	1.74888
T11K_V34H	1.0951	1.01619		2.46333	1.80873		0	0
T11K_V34L	0.593884	0.845012		2.17981	2.18309		1.42486	0.700636
T11K_V34P	0	0		-0.0464709	2.10636		0	0
T11K_V34Q	0	0		4.15673	1.73755		1.37009	1.00478
T11K_V34R	1.47121	0.319034		6.08243	0.850288		0.885726	0.713098
T11K_V34S	0.681025	1.29774		3.70977	0.470439		0.0210737	1.63906
T11K_V34T	0.579321	0.583176		0.772248	1.84466		0.286201	1.03321
T11K_Y35D	2.51509	0.644782		5.49277	1.95096		1.39597	0.945489
T11K_Y35F	0	0		3.63125	0.383767		0.0776299	0.930575
T11K_Y35G	3.4557	0.611789		0	0		1.15824	0.644842
T11K_Y35H	0.517587	0.910308		1.13892	1.45144		0.944225	1.73777
T11K_Y35K	3.45825	0.806795		6.04492	1.46093		0.863047	0.924165
T11K_Y35L	3.90488	1.13454		8.77221	1.84417		2.22146	0.971626
T11K_Y35N	3.22618	0.619568		3.32857	1.20299		1.03713	0.632109
T11K_Y35P	2.31882	0.694851		8.50899	1.45566		1.41013	0.948563
T11K_Y35R	4.73173	0.914796		7.89482	1.41393		1.19962	1.12703
T11K_Y35S	3.31999	0.706288		1.8972	2.21276		0.955159	0.799163
T11K_Y35T	3.59959	0.620679		1.9052	3.43489		0.274858	1.78133
T11K_Y35V	4.26997	0.696893		2.87453	2.25178		0.601206	1.10933
T11K_G36D	4.20701	0.890417		10.1516	1.36078		1.39254	0.96785
T11K_G36E	4.19657	0.655101		6.59623	1.03615		-0.563586	1.8377
T11K_G37A	1.97965	0.523375		0.868972	2.13956		0.84644	0.429164
T11K_G37C	2.98875	0.961555		9.43989	1.34253		-0.508856	1.79286
T11K_G37D	4.2004	0.434198		8.07904	0.644395		0.869333	0.587876
T11K_G37E	5.98183	0.863438		11.8205	1.57638		1.57652	1.12259
T11K_R39A	1.13588	0.554759		-0.351841	3.23014		0.33127	1.05984
T11K_R39H	-0.352506	1.73857		4.45661	1.47156		-0.860279	1.8048
T11K_R39I	0	0		2.17168	3.36519		0.605859	0.458223
T11K_R39L	0.45012	1.76026		7.64042	1.48652		0.300753	1.67699
T11K_R39P	3.82453	0.335834		3.31578	0.770967		1.25472	0.51928
T11K_R39Q	3.44598	0.704096		4.19987	1.6857		1.23984	0.720999
T11K_R39S	3.73826	0.680451		2.04559	1.60135		0.146283	0.595393
T11K_R39T	4.19005	1.06804		6.15069	2.20378		1.56435	1.05931
T11K_R39Y	1.40583	1.93078		0	0		0	0
T11K_G37H	2.77359	0.782278		3.62424	1.43543		0.95215	1.52907
T11K_G37L	3.10693	0.731956		4.78306	0.986337		0.693905	1.77476
T11K_G37M	3.30334	0.414763		3.13962	1.69856		-0.124418	1.16705
T11K_G37N	3.34218	0.954707		4.84112	1.41733		0.872903	0.557461
T11K_G37P	5.305	0.613017		9.28654	1.16391		1.05079	0.82151
T11K_G37Q	3.69511	0.558291		4.81496	0.967289		1.0233	0.647063
T11K_G37R	4.21154	0.682911		0	0		1.38893	0.741406
T11K_G37T	4.79485	0.730913		7.85403	0.987724		1.59182	0.801441
T11K_G36H	4.57741	0.725195		2.9246	1.53238		1.34225	0.723716
T11K_G36I	2.26904	0.945687		1.74639	2.28903		0	0
T11K_G36L	2.56859	0.905997		3.74418	1.80669		-0.106403	1.28258
T11K_G36M	4.65718	0.886533		7.61321	1.74184		1.06664	1.13878
T11K_G36N	3.53564	0.82472		5.26062	1.32739		0.273456	1.27338
T11K_G36P	4.15933	0.568301		7.40345	1.10688		1.71228	0.578946
T11K_G36R	4.28005	0.522568		5.99518	0.829412		-0.191634	1.28973
T11K_G36S	2.95426	1.24524		1.98226	2.3692		1.38701	1.12946
T11K_G36T	3.69517	0.805713		4.99184	1.4254		0.399429	0.738979
T11K_I18L	0.204413	1.06336		3.28866	1.18247		0.640795	1.78748
T11K_I18M	1.04897	0.661417		4.13852	1.09135		-0.115888	0.378236
T11K_I18N	2.18076	1.30609		0	0		0.485318	1.34013
T11K_I18R	1.4872	0.323559		4.50383	1.07742		1.70635	0.530502
T11K_I18V	7.646	0.337477		3.95983	0.48592		0.857267	1.71391
T11K_R17S	1.568	0.530698		4.37799	1.03984		-0.385563	0.245319
T11K_R17V	4.08108	0.687363		2.53168	2.11324		1.02011	0.398203
T11K_R17Y	0	0		0	0		-1.20169	0.279305
T11K_K15L	-1.16716	0.872548		9.56038	1.31197		0.94676	1.04431
T11K_K15N	0	0		9.08322	1.73678		0.558719	1.45818
T11K_K15P	4.53154	0.514682		10.9912	1.38483		1.71563	0.900947
T11K_K15Q	1.43713	0.974899		7.9255	1.03		1.17571	0.931744
T11K_K15R	0.697367	0.431925		0	0		0.0508365	0.7089
T11K_K15S	3.74647	0.545835		7.70868	0.89908		1.56609	0.514313
T11K_K15T	3.37833	0.752868		9.25309	1.12144		1.31324	0.731738
T11K_K15V	2.36679	1.40714		10.3794	1.67597		0.586857	1.43154
T11K_K15W	0	0		6.84701	0.749459		0.548407	0.922658
T11K_K15Y	0	0		12.3491	1.34843		1.16909	1.17894
T11K_P13Q	0	0		5.74921	1.55603		2.01568	0.833187
T11K_P13S	3.73041	0.68523		4.13948	1.2313		1.01744	0.770367
T11K_P13T	1.59761	1.25753		4.07239	1.82812		1.29542	0.982998
T11K_P13V	0	0		1.34868	1.11774		-0.112664	0.856056
T11K_P13W	0	0		1.8184	0.950284		0	0
T11K_P13Y	0.481673	1.01395		0	0		-0.263125	0.727961
T11K_G12H	1.55845	1.83589		3.10302	2.30324		1.14113	1.21833
T11K_G12L	2.4188	0.722933		0.121884	2.28653		-0.30666	0.523511
T11K_G12P	3.78837	0.99526		0	0		0.841573	1.22954
T11K_G12R	3.57773	0.363573		0.93102	1.43512		-0.149649	0.295773
T11K_G12S	-0.0369081	1.76941		2.27452	1.51791		-0.517162	0.799709
T11K_G12T	2.62534	1.16155		3.37047	2.55752		-0.288905	1.83345
T11L_G12A	2.42834	0.632324		6.04491	1.899		0.928448	0.593898
T11L_G12C	4.70474	0.770088		5.81045	1.35795		0	0
T11L_G12D	1.70752	1.32634		0	0		-0.419169	1.81178
T11L_G12E	2.93564	0.749522		4.4247	0.958013		1.29144	0.635699
T11L_G12F	5.16236	0.625046		0	0		1.56039	0.730918
T11L_P13A	0	0		3.65234	0.312094		0.361055	0.687123
T11L_P13C	2.25418	1.07499		7.32583	1.25058		1.50698	0.700317
T11L_P13D	3.55002	1.02518		5.61347	1.59926		1.67491	0.879871
T11L_P13E	0	0		5.43053	1.36577		2.25947	0.711586
T11L_P13F	0	0		0	0		0.429365	1.13366
T11L_P13G	-1.41232	1.68899		2.81637	1.11986		0.204594	0.771647
T11L_P13H	1.46564	0.961062		1.04573	1.13186		1.07193	0.978614
T11L_P13I	1.4022	0.710178		4.18849	1.18732		0	0
T11L_P13L	-2.22688	1.49088		-2.82109	2.02259		-0.0451541	0.320294
T11L_P13M	0.422702	0.0541411		0	0		0.0531934	1.25421
T11L_K15A	4.36642	0.491139		8.74355	0.846247		0.69683	1.73682
T11L_K15C	4.36824	0.52997		8.53625	1.14322		1.40404	1.56412
T11L_K15D	2.23835	1.14588		8.17547	1.29203		0.772253	0.683666
T11L_K15E	4.45831	0.3469		10.2619	0.603936		1.98087	0.387751
T11L_K15F	0	0		9.20083	1.28157		1.50047	0.797561
T11L_K15G	2.93832	0.227703		7.88222	0.566118		0.752019	0.431172
T11L_K15H	0	0		8.907	1.24435		1.25629	0.875728
T11L_R17A	0.153546	1.28581		1.07529	1.56577		-1.54657	0.33569
T11L_R17C	1.29591	0.599983		1.93174	1.69146		-1.48316	1.71155
T11L_R17F	0.241031	0.979118		-1.92288	3.09964		-1.71253	0.368354
T11L_R17G	4.74237	0.336213		0.514786	1.12055		-2.88138	2.27805
T11L_R17H	0	0		5.17438	1.38831		0	0
T11L_R17I	0	0		1.12565	1.82454		0.919138	0.879841
T11L_R17K	1.64448	0.513779		0	0		-0.155544	0.647475
T11L_R17L	1.52243	0.262494		-3.86314	2.07057		-1.14871	0.282081
T11L_R17M	0.947015	0.581401		0	0		-1.78946	0.964128
T11L_R17N	2.22946	1.07457		0.330297	3.23797		0.932885	0.920957
T11L_R17P	2.43038	1.22766		11.0042	1.51689		1.5009	0.969923
T11L_R17Q	2.10453	1.06924		5.09678	1.40681		0.690957	1.00744
T11L_I18A	4.54505	0.466635		0.0455996	1.52697		1.05235	1.74804
T11L_I18C	0	0		6.26682	0.795651		-0.488567	0.683546
T11L_I18D	4.51227	0.852644		3.83563	1.85196		-0.210891	1.84182
T11L_I18E	5.20462	0.786752		6.02849	1.44887		1.31952	0.947263
T11L_I18G	2.8763	0.509968		3.09768	0.690936		1.04261	0.403211
T11L_V34A	0.403372	0.68787		0.206556	2.17617		-0.336746	1.64884
T11L_V34D	0	0		2.25636	0.952757		-1.35059	0.796192
T11L_V34E	0	0		5.0381	1.63116		0	0
T11L_V34H	0	0		3.23937	0.614012		0.644563	1.16236
T11L_V34L	0.813213	0.197159		-3.65049	3.18852		0.800753	1.3912
T11L_V34N	1.01056	0.470297		2.30405	3.32913		-0.20874	0.344091
T11L_V34P	0.321837	0.943734		-0.237872	1.99083		-0.767877	0.604078
T11L_V34Q	1.04192	0.53357		1.21431	2.11956		0.580677	0.902753
T11L_V34R	0.786332	0.652165		2.30411	1.51665		0.820405	0.826573
T11L_V34S	1.18064	0.316582		2.03573	0.443393		-0.446888	1.51307
T11L_V34T	0.186502	0.649		0.45531	2.18457		-0.286101	0.119435
T11L_Y35A	2.86987	0.540889		2.48975	1.17081		0.787232	0.579062
T11L_Y35F	0.364496	0.218603		3.62478	0.487989		-0.267543	1.0354
T11L_Y35I	3.61766	0.564306		4.41718	1.29832		0.10696	0.928459
T11L_Y35K	1.65175	1.82512		2.63681	3.30555		0	0
T11L_Y35L	2.76833	0.813843		4.77176	1.49284		-0.310778	1.36161
T11L_Y35N	3.60384	0.629713		3.97554	1.12813		1.14966	0.669368
T11L_Y35P	2.03354	0.480256		8.1837	1.53289		1.14845	1.03055
T11L_Y35Q	2.93313	0.952621		5.30741	2.14212		0.664908	1.05312
T11L_Y35R	3.29257	1.1472		4.1374	2.40282		0.266116	1.49598
T11L_Y35S	3.26263	0.853592		3.98475	1.27655		1.72666	0.776014
T11L_G36A	0.667569	0.867289		-0.00559666	2.13113		0.218914	0.589184
T11L_G36F	3.78269	1.046		0	0		0.0995905	1.83216
T11L_G37A	3.54516	0.730996		0.817222	2.1282		0.453878	1.50525
T11L_G37C	3.77915	0.551899		6.83408	1.37247		1.26207	0.746771
T11L_G37D	4.58356	0.878671		9.21728	1.38745		1.81688	1.05626
T11L_G37F	3.53331	0.592124		4.27377	1.10904		-0.454085	0.593409
T11L_R39A	0.852101	0.665735		1.92519	2.13698		0.653499	1.7826
T11L_R39D	3.85106	0.778247		8.52075	1.22598		1.19098	0.878343
T11L_R39E	2.23078	0.720131		5.64816	1.53464		1.04189	0.86304
T11L_R39G	2.14409	1.46713		3.84609	0.832749		0.474712	1.68363
T11L_R39H	0.870423	0.364828		2.88377	2.09973		0.314477	1.82442
T11L_R39I	0.861126	0.610406		6.32423	1.10345		0	0
T11L_R39L	0.3843	0.572929		3.91277	1.27691		0	0
T11L_R39N	1.30589	1.84941		2.48054	2.60872		1.4132	1.14743
T11L_R39P	3.21938	0.409655		4.51609	0.54235		0.974356	0.438059
T11L_R39Q	0	0		2.30236	2.2125		-0.127869	1.82265
T11L_R39S	0.287221	1.23606		1.54927	1.6023		1.02608	0.71155
T11L_R39T	0.79725	0.698366		5.03047	0.925325		0.914529	0.298897
T11L_R39Y	2.49245	0.760113		6.13843	1.46527		0.115635	1.82105
T11L_G37H	0	0		5.31496	1.24194		-0.262816	0.49186
T11L_G37I	1.42194	1.83394		1.96825	3.65353		0	0
T11L_G37K	3.27138	0.765174		4.75686	1.28531		0.0978165	1.11705
T11L_G37L	3.24611	0.451267		1.93811	1.43065		-0.273247	0.487174
T11L_G37M	2.84962	0.956634		0	0		-0.0356116	0.450153
T11L_G37N	1.23802	0.600591		3.27034	1.20456		0.272914	0.878955
T11L_G37P	2.41716	0.694822		8.19651	1.22978		0.500024	0.629919
T11L_G37R	2.06773	0.467493		5.37603	1.24156		1.21221	1.83183
T11L_G37S	4.24226	0.320933		1.79513	1.04689		1.15125	0.430827
T11L_G37T	3.30757	0.514135		2.38319	1.4901		0.965947	0.584015
T11L_G37V	4.27555	0.587886		4.38003	1.57425		0.502612	0.960601
T11L_G37Y	3.39612	0.788017		7.86972	1.6358		0.0967733	0.589504
T11L_G36H	4.41168	0.540397		3.09796	1.17356		0.857118	0.765635
T11L_G36I	3.12884	0.83735		0	0		-0.419149	1.79926
T11L_G36K	4.18816	0.574088		7.09321	0.859111		1.03594	1.81803
T11L_G36L	2.71746	1.05853		2.55197	2.50602		0.163006	1.38004
T11L_G36N	2.45455	1.11333		8.11451	0.948112		1.49143	0.804296
T11L_G36P	3.84343	0.295938		5.33185	1.05471		0.958437	0.57662
T11L_G36R	4.41592	0.927709		5.88453	1.53732		0.614087	0.595003
T11L_G36S	2.75285	0.41397		-0.242259	2.19688		0.659994	0.896633
T11L_G36T	3.1897	0.998104		1.44171	1.49614		1.37262	0.573642
T11L_G36V	1.46	0.557886		5.16866	2.54777		0.296438	1.82837
T11L_G36Y	3.03438	0.362531		4.101	1.28157		0.975929	0.510585
T11L_V34Y	-0.736896	0.833181		0	0		0	0
T11L_I18L	1.16873	0.271504		1.28568	0.955274		-1.63032	0.782807
T11L_I18M	0	0		2.81205	0.417509		-1.49215	1.37305
T11L_I18P	4.24924	0.702026		7.61831	1.32511		1.05367	0.891938
T11L_I18Q	1.351	1.19815		2.64348	1.58534		0.803024	0.493934
T11L_I18R	-0.787804	0.347473		2.17012	0.976113		1.12684	1.25985
T11L_I18S	3.21776	0.427408		2.41265	1.5078		0.91593	0.818808
T11L_I18T	2.25623	0.863812		5.36394	0.936188		1.42783	0.669272
T11L_I18V	0.130856	0.839678		0.131619	1.25733		1.40378	0.434166
T11L_I18W	3.00305	0.544388		0	0		0.732411	0.216902
T11L_I18Y	0.984318	0.350906		2.11677	0.738089		-1.40703	1.38731
T11L_R17S	1.66796	0.325266		0.221095	1.49251		-0.247277	1.53583
T11L_R17T	5.17866	0.802565		8.95242	1.40313		-0.312998	1.19965
T11L_R17V	3.64074	0.446292		3.13635	0.870831		-1.22866	0.647654
T11L_R17W	-0.604462	1.78		3.50693	1.54051		-1.25111	0.534714
T11L_A16C	4.1438	0.559815		9.30573	0.94968		1.54553	0.593591
T11L_A16E	4.72624	0.850742		9.50502	1.41278		1.40609	0.973939
T11L_A16F	4.2735	0.622556		9.69969	1.00645		0.49955	0.340662
T11L_A16G	3.19533	0.230186		-0.321078	1.25655		0.661485	0.454897
T11L_A16H	1.98291	1.34168		11.4992	1.2012		1.01033	1.04486
T11L_A16L	4.10463	0.251293		9.71441	1.34389		0.929405	0.330944
T11L_A16M	2.1507	0.811324		1.67761	1.93152		0.56787	0.918844
T11L_A16N	4.67561	0.94762		11.5532	1.4215		1.65257	1.03578
T11L_A16P	3.21097	0.300746		7.96983	0.600485		0.589163	0.411358
T11L_A16R	2.95695	0.234121		8.74385	1.03067		0.453096	0.488098
T11L_A16S	4.24889	0.349388		2.47347	0.952393		1.38426	0.476585
T11L_A16T	3.46792	0.367443		4.5639	1.15153		0.976811	0.433279
T11L_A16V	3.96135	0.282703		2.40563	1.18849		1.00538	0.421077
T11L_A16W	3.58051	0.340039		6.92657	0.665937		0.937067	0.401624
T11L_K15L	-1.27599	0.69075		9.3921	0.879066		0.814638	0.289429
T11L_K15M	-0.747995	0.475684		4.63086	1.06386		1.08822	0.510095
T11L_K15N	4.61014	0.960714		8.40785	1.90622		1.07063	1.18133
T11L_K15P	1.79456	0.825362		7.24318	0.978259		0.32031	0.857832
T11L_K15Q	0	0		8.07056	1.24074		-0.126578	1.32727
T11L_K15R	0.16326	0.201362		0	0		-0.265821	0.79068
T11L_K15S	4.9956	0.45984		10.448	0.792071		1.142	0.604153
T11L_K15T	2.34051	0.477918		10.0124	0.972824		1.2274	0.671243
T11L_K15V	3.40024	0.241597		9.15946	0.512974		0.641879	0.336659
T11L_K15W	0	0		10.4436	1.09627		-0.473558	0.782887
T11L_K15Y	0	0		9.19173	1.35541		0.390129	1.3364
T11L_P13Q	0	0		3.64682	0.473572		0.135223	0.116455
T11L_P13R	0	0		-1.57552	1.79324		0.550686	0.606524
T11L_P13S	1.6331	0.490755		1.78691	1.11169		1.20999	0.568262
T11L_P13T	3.06535	0.71593		-0.156792	2.18228		0.755427	0.52125
T11L_P13V	0.372236	0.162905		0.295874	0.91707		-0.873679	0.251809
T11L_P13W	1.14312	0.509955		1.84093	0.55763		1.62828	1.18331
T11L_P13Y	1.14001	0.473124		-0.700787	1.82869		0	0
T11L_G12I	3.56248	1.02446		0	0		1.41519	1.00214
T11L_G12K	3.62902	1.14979		7.03766	1.57205		0.613661	1.47489
T11L_G12L	2.58936	0.349537		2.76317	0.994552		1.13623	1.80049
T11L_G12P	1.81091	0.393548		-0.0432936	1.76919		-0.120046	0.829641
T11L_G12R	3.97224	0.409714		5.30806	0.617157		1.06921	0.48231
T11L_G12S	0	0		2.65603	0.411166		0.903768	0.406948
T11L_G12T	1.27238	0.850826		1.59468	1.25164		1.34073	0.558058
T11L_G12V	2.90929	1.10115		3.23555	1.54583		0.767543	0.695382
T11L_G12W	2.70726	0.726463		0	0		0.0288975	1.3121
T11L_G12Y	2.6766	0.797428		0	0		0.896258	0.766167
T11M_P13L	0	0		5.68352	0.721257		0	0
T11M_P13M	1.52054	0.991935		0	0		0	0
T11M_K15A	1.71269	1.99956		9.65347	2.20939		1.15383	1.47481
T11M_K15C	3.80391	1.08224		11.5494	1.48467		1.34496	1.11338
T11M_K15G	3.1218	0.745592		7.59415	1.08655		0.240515	1.08589
T11M_K15I	2.86971	0.865859		8.24848	1.31231		0.854007	0.880268
T11M_R17C	0.692238	1.73577		0	0		-1.54298	0.812799
T11M_R17F	1.48616	1.05298		2.28579	2.17437		-1.55141	0.362496
T11M_R17L	0	0		-0.642152	1.82703		-1.50806	0.324041
T11M_R17M	0	0		0	0		-1.32368	0.360668
T11M_R17Q	4.63631	0.801998		0	0		0	0
T11M_I18A	3.1302	0.943859		0	0		1.40877	0.85971
T11M_I18C	0	0		5.18886	1.30998		0	0
T11M_I18D	4.32797	0.829417		0	0		0	0
T11M_I18G	5.20401	0.940631		3.71221	2.32016		1.10604	1.26832
T11M_V34A	1.08301	0.402975		1.28236	1.814		0.223524	0.295463
T11M_V34G	1.06085	1.79274		1.47566	1.07605		-1.62152	0.371218
T11M_V34L	1.33366	0.427572		1.38338	2.09764		-0.122931	1.6625
T11M_V34M	0	0		-0.290343	3.26875		0.78392	0.89815
T11M_V34N	0	0		0	0		0	0.516175
T11M_V34P	0	0		1.52484	2.23274		-0.143461	1.71859
T11M_V34R	0	0		2.14835	2.07302		1.62395	0.702938
T11M_V34S	0	0		2.32607	0.67844		-2.0563	1.11514
T11M_V34T	1.26374	0.688746		0	0		-1.85011	1.99461
T11M_Y35A	3.8092	0.378531		3.68803	1.28777		0.975424	0.755901
T11M_Y35F	0.871351	0.643425		0	0		0	0
T11M_Y35L	4.05883	0.99766		5.49768	1.49104		1.82473	0.957483
T11M_Y35Q	2.4971	1.42005		3.02292	0.867082		0	0
T11M_Y35R	1.5413	1.26886		2.3659	2.05155		0.509808	1.17707
T11M_Y35T	3.67859	0.624126		-0.923604	3.1399		-0.260074	1.30552
T11M_G36A	1.88413	0.525644		3.38757	0.994544		1.02698	0.703208
T11M_G36C	2.34628	1.3752		1.98132	3.28299		0.57611	1.36746
T11M_R39A	2.97387	1.21665		4.29293	1.00565		0.759227	1.829
T11M_R39D	3.27029	0.896963		4.89319	1.8475		0.87563	0.986688
T11M_R39H	0.827661	0.611377		2.46222	2.72347		-0.582659	0.924842
T11M_R39L	1.2564	0.447144		3.8467	1.5716		-1.01315	0.581151
T11M_R39P	4.82576	0.530657		4.36528	1.35661		1.50804	0.61688
T11M_R39T	0.678547	1.26625		5.76056	0.910047		-0.842285	1.65344
T11M_R39V	0.54579	0.813178		6.18781	2.46312		0	0
T11M_G37I	2.90648	0.912758		0	0		0.254136	1.17622
T11M_G37L	2.80138	1.56073		5.20501	1.91273		-0.0524924	0.561618
T11M_G37N	1.79967	0.949395		2.93968	2.16001		1.41823	1.081
T11M_G37P	3.99707	1.1652		6.75584	1.68573		0.846096	1.47665
T11M_G37V	2.74686	0.822098		1.2352	2.36316		1.41201	0.661486
T11M_G37W	2.98288	0.736034		2.42907	1.93963		0.765133	0.813682
T11M_G37Y	3.08267	0.795251		5.46244	1.45749		0.86737	0.835857
T11M_G36I	3.61389	1.13128		0	0		0.44024	1.47219
T11M_G36K	5.8941	0.778193		7.98671	1.73071		2.31659	0.838523
T11M_G36N	4.984	0.567644		5.38888	1.4		1.94871	0.834043
T11M_G36P	4.00123	0.371931		5.92274	0.859953		0.667524	0.373148
T11M_G36R	-0.361759	1.77053		4.05359	1.32385		-1.0737	0.793124
T11M_G36T	3.92104	0.642769		3.34905	1.1252		1.18303	0.723646
T11M_G36W	2.899	0.842624		6.9955	1.30424		0.504944	1.02236
T11M_I18L	0.751523	0.790244		0	0		0.00293135	0.76581
T11M_I18R	-0.0122882	0.223146		-1.10154	2.15772		0.0763942	1.90613
T11M_I18S	4.72513	0.766622		2.65198	2.86616		1.74069	0.816599
T11M_I18Y	3.7247	0.992838		6.69435	1.52265		0	0
T11M_R17T	2.77522	1.45523		0	0		0.0717118	0.465691
T11M_R17V	2.99222	0.636064		-2.5247	3.28874		-0.290878	0.29207
T11M_R17W	1.89055	1.35801		5.2198	1.61611		-1.45032	0.354463
T11M_A16L	2.60551	1.48489		9.63928	1.95509		1.07417	1.37558
T11M_K15L	0	0		8.08228	2.0824		0	0
T11M_K15M	0.907093	0.558529		6.47527	1.37347		0.784605	0.957744
T11M_K15P	4.05752	1.21349		13.0237	1.89754		1.51781	1.25558
T11M_K15R	0.305055	0.252755		-1.71401	1.90685		-0.530376	0.91008
T11M_K15S	4.86741	0.811391		11.551	1.3729		0.62552	1.20888
T11M_K15T	2.50606	0.72767		7.12366	1.1836		-1.03879	1.78597
T11M_K15V	3.67234	0.821556		2.55693	2.42167		0.770435	1.04311
T11M_K15W	0	0		8.19111	1.24214		0.511925	1.10115
T11M_P13Q	0.991636	0.999609		0	0		0	0
T11M_P13S	1.64552	1.06166		1.942	1.65073		0	0
T11M_P13T	3.15753	0.711411		1.21575	2.44227		0.180544	0.544092
T11M_P13W	0	0		0	0		-1.61435	0.359639
T11M_G12L	2.15371	1.2398		1.44733	3.27388		1.09617	0.931255
T11M_G12P	1.25192	1.77989		4.02965	0.698732		1.24477	1.06011
T11M_G12R	2.87784	0.400747		0.425398	2.55287		-0.235711	1.32674
T11M_G12T	5.47584	0.891371		0	0		0.615259	1.44805
T11N_G12A	0	0		0.307167	2.65268		0.990452	0.75214
T11N_G12F	2.25337	1.42846		0	0		0.00354925	1.88417
T11N_P13C	0	0		1.52065	3.4449		-0.0698266	1.85184
T11N_P13G	0	0		0	0		0.0572499	0.328909
T11N_K15F	0	0		9.36609	1.49446		0.920262	0.587029
T11N_K15G	4.57698	0.762985		8.22858	1.43818		0.427132	1.30733
T11N_K15I	4.16739	0.728662		8.91259	1.21218		1.09471	0.864845
T11N_R17F	0	0		1.85221	0.84626		-1.27618	1.01179
T11N_R17G	1.64702	1.42789		1.39271	1.26948		-1.14338	0.325835
T11N_R17H	-0.237273	0.53237		0	0		0.506299	1.80643
T11N_R17I	0	0		0	0		0	0
T11N_R17L	-1.32271	1.18791		-1.35935	2.15924		0.410493	1.81919
T11N_R17N	0	0		5.96405	1.38787		1.36397	0.922729
T11N_R17P	5.36605	0.788194		12.2144	1.35539		0.527895	1.37959
T11N_R17Q	0	0		0.321156	2.64655		1.60421	0.857445
T11N_I18A	0	0		5.42386	1.91581		1.37335	1.16337
T11N_I18E	2.65552	1.5624		5.79232	2.07028		0	0
T11N_I18G	-0.939995	1.64458		3.85189	1.30484		0.245056	0.919071
T11N_I18H	0.917595	0.591614		3.41678	0.509164		0.916069	0.885513
T11N_V34A	-1.615	1.10764		2.86112	0.587372		0	0
T11N_V34F	-1.78096	1.36837		3.19992	0.813844		-0.473955	0.580073
T11N_V34G	-1.51811	1.65975		2.46802	2.00365		-0.670967	0.528359
T11N_V34H	-1.35117	1.00688		0.851878	1.89163		-0.167346	1.30412
T11N_V34K	-0.604935	0.864043		2.71856	1.96747		1.71956	0.668601
T11N_V34L	-2.09323	0.989727		1.15508	2.1325		1.38189	0.546105
T11N_V34P	-1.87245	1.27291		0.446638	1.22726		-0.116372	1.32838
T11N_V34Q	0	0		4.54423	2.60789		0.728771	1.39613
T11N_V34R	-0.793189	0.485475		2.998	1.28201		-0.183116	0.65238
T11N_V34S	-1.14993	1.00919		2.02928	2.19908		-0.309757	1.04554
T11N_Y35A	0.531473	1.73668		5.20171	1.16071		0.803241	1.04884
T11N_Y35F	-0.532455	1.52484		1.46215	1.61646		1.47139	0.68853
T11N_Y35G	3.89912	1.00095		4.07827	2.0936		1.23718	1.10114
T11N_Y35L	3.80982	0.707558		7.82611	1.238		0.721971	0.88894
T11N_Y35M	0	0		0	0		0.7257	1.19826
T11N_Y35P	2.26023	1.19009		11.8125	1.49195		1.47266	1.06862
T11N_Y35T	0	0		6.16968	1.50194		0.0291338	1.85939
T11N_G37A	0	0		4.77749	0.727803		0.339132	1.25016
T11N_G37C	3.53401	0.826788		6.2911	1.52039		-0.367073	1.73629
T11N_G37F	3.41238	0.871106		5.44649	1.75176		-0.247382	1.80051
T11N_R39L	-1.62946	1.0364		5.15625	0.975335		0.652253	0.679147
T11N_R39P	0.0991817	1.088		5.36518	0.716808		0.845993	0.661568
T11N_R39Q	-1.48414	1.12505		4.07357	1.28561		1.31729	0.680168
T11N_R39W	-1.65051	1.30901		0	0		1.43679	0.831582
T11N_R39Y	-0.146418	0.564728		3.36761	1.96683		0.473271	1.07606
T11N_G37H	0	0		0	0		0.580954	1.42902
T11N_G37I	0	0		1.91559	3.55185		0.0405435	1.81991
T11N_G37K	0.322752	1.13044		6.49321	1.31755		1.38918	0.771509
T11N_G37L	0	0		2.71424	1.79808		0.212718	0.20852
T11N_G37N	-0.913673	0.679342		-0.855384	2.13855		0.729226	0.483613
T11N_G37P	4.21673	0.47419		8.42539	0.840279		1.2693	0.548262
T11N_G37R	-0.022692	1.05213		6.16815	0.855188		0.0813038	0.972128
T11N_G37S	1.12428	0.374908		0	0		0.81229	1.06898
T11N_G37T	4.20874	0.598816		6.66649	1.18083		1.17548	0.634402
T11N_G37V	3.59872	0.788632		0	0		0.76582	1.11575
T11N_G37Y	2.99984	0.693261		2.38353	3.48759		0	0
T11N_G36I	1.62265	1.76883		0	0		1.14692	1.15335
T11N_G36N	2.69919	1.03138		2.43942	2.44682		1.37281	0.885652
T11N_G36P	1.29503	1.86527		9.18453	1.98594		0.968491	1.32265
T11N_G36R	2.52984	1.06596		3.50621	0.755412		0.662799	0.499154
T11N_G36S	0.409488	0.556935		4.92904	1.30687		0.374018	0.477328
T11N_G36T	3.34049	0.48699		2.44575	0.948003		1.10506	0.500669
T11N_G36W	2.02	1.15344		4.31467	1.95073		1.28973	0.893789
T11N_I18M	0	0		0.968946	3.28732		-0.0607272	0.566383
T11N_I18P	4.94855	0.614322		12.5228	0.877395		0.991024	0.948931
T11N_I18R	0	0		0.122989	2.15343		0.388632	0.926897
T11N_I18S	0.682014	0.476357		2.25311	1.68223		-0.0435444	1.27537
T11N_I18T	-0.221787	0.400665		4.25286	0.878576		1.2859	0.92924
T11N_I18W	-0.264551	0.61679		1.21596	1.24973		-0.21266	1.92624
T11N_R17S	1.02145	0.484743		0.256264	2.03971		-0.161369	1.82247
T11N_R17T	1.23486	1.27312		3.14808	2.03231		0.344679	1.13068
T11N_R17V	0	0		0	0		1.10232	0.933599
T11N_K15L	-0.420329	1.60471		7.97199	1.12118		0.686381	0.520081
T11N_K15N	0	0		7.23243	1.08197		1.12603	0.666462
T11N_K15Q	0	0		5.96029	1.01919		0.665458	1.36794
T11N_K15R	0	0		0	0		0.722436	0.50688
T11N_K15S	3.47264	0.837356		2.54767	2.40724		0.225505	1.27847
T11N_K15W	0.39507	1.62218		7.11733	1.53713		0	0
T11N_P13Q	0	0		7.95237	2.07853		0.821969	1.10388
T11N_P13R	-0.0386294	0.256093		0	0		0.432138	0.40991
T11N_P13S	0	0		3.34217	1.78255		0.383929	1.12854
T11N_P13T	1.11274	0.58866		6.80402	1.01208		-0.000569965	1.77106
T11N_G12K	4.43687	0.54055		6.11509	0.955066		0.625305	0.899168
T11N_G12L	2.5955	1.14522		5.45727	1.20054		0.95605	1.06512
T11N_G12N	0.586466	0.776964		0	0		0	0
T11N_G12P	3.80223	0.68129		3.31884	0.709976		-0.142644	0.471505
T11N_G12R	3.4739	0.354294		3.33223	1.05995		0.362595	0.85448
T11N_G12T	1.334	1.82695		0	0		1.04638	1.25081
T11N_G12V	4.3047	0.69823		0.160405	3.3248		0.145503	1.33071
T11P_G12A	0	0		1.88496	1.12718		1.65947	0.604603
T11P_G12C	3.58492	0.681048		8.91228	0.842946		0.476573	0.713501
T11P_G12D	1.19457	0.772541		-0.478458	3.3535		0.916247	0.930045
T11P_G12E	1.97517	0.540405		5.03806	1.63458		1.33192	0.998361
T11P_P13A	1.0383	0.156899		0.932734	1.44777		1.64096	1.79641
T11P_P13C	0	0		7.03434	1.55485		0.69406	1.1446
T11P_P13D	2.66751	1.57761		4.66479	2.91538		1.38198	1.35039
T11P_P13E	0	0		4.5489	2.33836		1.07387	1.04869
T11P_P13F	-1.1833	1.01915		0.184888	1.53822		0.711113	1.02272
T11P_P13G	0	0		2.4093	1.15229		0.626196	0.779014
T11P_P13I	0	0		0	0		0	0
T11P_P13K	0	0		1.41156	2.37908		1.26389	0.927294
T11P_P13L	0	0		1.97833	0.616159		1.03451	0.545518
T11P_P13M	0	0		0	0		1.09051	0.942693
T11P_P13N	0	0		1.52864	1.61966		1.14626	0.434122
T11P_K15A	3.55826	0.416234		8.40671	1.06484		1.10517	0.713081
T11P_K15C	2.50364	1.10673		3.34366	2.30678		0	0
T11P_K15F	-2.71931	1.67658		10.8088	1.03088		0.614721	0.962173
T11P_K15G	4.64576	0.520421		9.18312	0.928819		1.41187	0.594448
T11P_R17A	0	0		-0.828324	2.12517		-1.65477	0.354676
T11P_R17C	0	0		4.31562	1.28932		-0.497618	0.211772
T11P_R17D	1.48869	1.28316		6.74143	1.41887		0.13249	1.28262
T11P_R17F	-0.331504	0.3227		-0.743205	1.19062		-2.17702	1.03123
T11P_R17G	3.8112	0.357605		2.59323	1.3827		-2.64382	1.21874
T11P_R17H	0	0		0	0		0.290147	1.36197
T11P_R17I	0	0		-2.68529	2.29247		1.33443	0.506092
T11P_R17K	1.05832	0.422672		1.38427	3.41758		0	0
T11P_R17L	-0.009988	0.17352		0.432236	1.40113		0.374645	1.59808
T11P_R17M	0.106394	0.244977		1.41026	0.968323		0.247622	0.3461
T11P_R17N	0.988071	1.00519		3.18515	2.93922		1.26574	1.82639
T11P_R17P	3.20215	0.569225		10.1304	0.862979		0.629336	1.70392
T11P_I18A	-0.670177	1.75257		2.94781	1.53795		0.537211	0.457661
T11P_I18C	1.76295	1.13476		4.30418	2.69665		1.24489	0.728607
T11P_I18D	3.78204	0.646539		-0.645001	3.29196		1.33109	0.674587
T11P_I18F	0	0		0.546207	1.81762		0	0
T11P_I18G	2.42442	0.717742		4.96609	1.05146		1.06377	0.661524
T11P_I18H	0	0		3.11554	1.26062		1.27394	0.703797
T11P_V34A	0.680666	0.58025		4.22083	1.57265		0.291511	1.30295
T11P_V34G	0.496729	0.175521		3.6734	1.97426		0.0130059	0.952356
T11P_V34H	-0.0045378	0.601663		4.50497	1.66044		1.66806	0.918296
T11P_V34I	-0.412761	0.466581		2.92002	1.52585		1.30205	0.778932
T11P_V34L	-0.363588	0.602227		3.72131	1.09913		1.54384	0.579225
T11P_V34P	0.505834	0.660858		6.1396	2.06456		1.592	1.14995
T11P_V34Q	0.540255	0.584104		2.70676	1.49704		0.406137	1.05664
T11P_V34R	0.983107	0.562438		3.08111	1.37746		1.31049	0.731695
T11P_V34S	0.940872	0.245754		0.878864	2.0653		-0.215266	1.60053
T11P_Y35A	1.3683	1.00031		1.73108	1.47318		1.19632	0.599908
T11P_Y35E	3.04814	0.440779		7.14322	1.01544		1.13292	0.811179
T11P_Y35F	0.442993	0.0493159		3.54273	0.64578		1.30759	0.984265
T11P_Y35G	2.6921	0.931584		3.14303	1.47316		1.44607	0.74071
T11P_Y35L	2.47996	0.92264		6.13471	1.01747		1.02967	0.818105
T11P_Y35M	0.788084	0.61952		5.47109	1.38269		1.21576	1.15044
T11P_Y35P	3.39495	0.752153		7.95079	1.23042		0.911626	0.826055
T11P_Y35R	5.10388	0.738528		9.50615	1.3651		1.82911	0.81654
T11P_Y35S	3.10929	1.45109		5.25205	1.8135		1.32529	1.30175
T11P_Y35T	0.606989	0.909262		1.91546	1.36507		0.810479	0.549972
T11P_G36A	0.610702	1.31189		5.17485	0.910495		0.79103	0.573483
T11P_G36D	2.78215	1.13574		6.69963	1.3423		0.814849	1.12813
T11P_G36E	4.34283	0.742638		8.48689	1.33817		0.946098	0.902159
T11P_G37A	0.715183	1.84328		2.58872	2.12804		0.325389	0.530001
T11P_G37C	1.24012	0.514593		9.40002	1.20604		1.09188	0.910746
T11P_G37E	2.31783	1.3065		6.86753	1.82245		1.98969	0.874382
T11P_G37F	1.01037	1.77537		3.63673	2.02506		0.446826	1.34857
T11P_R39A	0	0		2.53622	1.57351		0.696037	0.891987
T11P_R39D	4.20682	0.973966		6.97968	1.86399		0.59941	1.40227
T11P_R39G	1.26519	0.49857		4.45261	1.75821		1.4681	1.12705
T11P_R39H	0.833763	0.437493		4.72589	1.80683		-0.2891	1.08877
T11P_R39I	1.38839	0.891338		0	0		0.552541	1.33237
T11P_R39L	0.534261	0.391947		5.19998	1.22658		0.920455	1.788
T11P_R39P	1.67658	0.593612		3.01176	1.01767		1.06575	0.582303
T11P_R39S	1.15086	0.852923		3.93492	0.889613		1.81488	1.92675
T11P_R39T	0.943869	0.644874		2.72312	1.59465		0.588255	0.887944
T11P_R39W	0.143935	0.25377		4.61726	1.56505		0.248605	1.90284
T11P_R39Y	1.38736	1.91164		5.18821	2.02418		1.45315	1.15502
T11P_G37H	1.04108	1.07038		2.2248	1.74947		1.32938	0.6505
T11P_G37L	2.44891	0.593376		2.16303	2.14181		1.32678	0.879568
T11P_G37N	1.52859	0.501332		5.6075	1.45523		-0.458571	1.86531
T11P_G37P	4.08986	0.345578		6.99511	0.645024		1.75926	0.419626
T11P_G37R	1.93928	0.51421		1.03156	2.71913		0.35642	0.932144
T11P_G37S	2.7672	0.547123		3.74238	1.90064		1.43048	0.829145
T11P_G37T	4.04524	0.327644		5.62389	0.802273		1.34883	0.507734
T11P_G36H	5.0171	0.665959		4.51713	1.59498		1.40858	0.761264
T11P_G36N	3.77727	0.364691		4.33677	0.749788		0.297604	0.450989
T11P_G36P	3.56782	0.41111		7.65703	0.673749		0.454461	0.586926
T11P_G36R	3.36292	0.148456		1.81355	0.617272		1.05698	0.167457
T11P_G36S	1.385	0.256359		4.70048	0.670373		1.639	0.424166
T11P_G36T	4.25433	0.634618		4.79339	1.03683		1.26229	0.73656
T11P_G36V	3.74077	0.844943		10.9867	1.21223		0.458977	0.152399
T11P_V34Y	0.874357	1.50514		4.45702	1.64749		1.22821	0.941045
T11P_I18K	0	0		6.01648	1.95121		1.65474	1.14153
T11P_I18L	-1.59741	1.11511		2.78979	0.896374		1.68569	0.400967
T11P_I18M	-0.324776	0.448768		2.50126	0.715443		0.327893	1.59369
T11P_I18N	0	0		6.33112	1.67247		2.56528	0.91172
T11P_I18P	3.16096	0.442043		8.48758	0.600736		0.523507	0.543644
T11P_I18Q	0	0		0	0		1.97304	1.13556
T11P_I18R	-2.25551	1.29632		-1.03633	2.21138		1.38887	0.536159
T11P_I18S	0.60238	0.739885		1.82419	1.27762		1.32021	0.627061
T11P_I18T	0	0		2.30048	1.3913		0.223436	0.77642
T11P_I18V	0.224057	1.04015		3.00192	1.0632		1.30444	0.508944
T11P_I18W	0.448149	0.492701		0.944077	2.14121		1.41459	0.812272
T11P_I18Y	0	0		1.06217	2.47857		2.16189	0.710873
T11P_R17S	1.3346	0.768939		3.32803	1.24468		0.138856	1.63933
T11P_R17T	5.42582	0.802524		3.04706	1.91052		0.152037	1.73272
T11P_R17V	4.17434	0.759071		1.12073	2.13169		0.831133	0.987986
T11P_R17W	0	0		3.92445	0.59619		0.0587802	1.67693
T11P_R17Y	0.38639	0.980068		1.90409	0.910226		-1.57859	0.350369
T11P_A16C	4.07574	0.304441		7.28749	0.553734		0.015822	0.560735
T11P_A16D	4.41141	0.536175		9.85176	0.877533		1.60527	0.590723
T11P_A16E	2.88523	0.979049		8.17807	1.18538		0.870527	1.02518
T11P_A16F	4.28791	0.383987		8.32409	0.66263		0.648689	0.458217
T11P_A16G	3.54864	0.468304		-0.787387	1.50958		0.820742	0.519428
T11P_A16H	4.69429	0.668485		7.30574	1.3742		0.359227	0.157151
T11P_A16I	5.38984	0.75585		11.6246	1.261		0.670438	1.38309
T11P_A16K	0	0		4.00186	2.75951		0.0350201	1.89046
T11P_A16L	3.78138	0.22522		9.52142	1.34999		1.12471	0.314661
T11P_A16M	4.48147	0.662116		4.42383	1.71724		1.30037	0.785344
T11P_A16N	0	0		5.04889	1.82781		1.21791	0.869334
T11P_A16P	3.95609	0.248866		9.10851	1.03346		0.823335	0.326732
T11P_A16R	4.26319	0.29504		8.75548	0.507432		0.854423	0.428605
T11P_A16S	4.00518	0.257836		2.14136	0.741329		1.05323	0.39485
T11P_A16T	5.15766	0.560743		5.41274	1.42393		1.4722	0.665098
T11P_A16V	4.47634	2.44187		3.35731	0.805521		0.746598	0.457206
T11P_A16W	3.87462	0.417905		8.29692	1.20737		1.20761	0.45773
T11P_A16Y	5.11862	0.704689		10.6572	1.21854		1.10718	0.922235
T11P_K15L	0	0		7.14657	0.804307		1.5619	0.837466
T11P_K15M	0	0		10.2599	1.29698		1.18794	1.13266
T11P_K15P	2.49397	0.693498		7.59144	0.817603		0.239419	0.227435
T11P_K15R	-1.56666	1.27405		-1.41753	2.00421		0.489536	0.739302
T11P_K15S	5.07214	0.770537		8.77001	1.4717		1.06224	1.13201
T11P_K15Y	0	0		7.29143	1.29283		0.641608	1.81532
T11P_P13Q	0	0		0	0		1.01985	1.84404
T11P_P13R	-0.234647	0.340871		-0.0634225	1.30389		0.458977	0.362424
T11P_P13S	-0.278952	1.20582		2.87058	0.779279		1.38549	0.413252
T11P_P13T	0	0		0.0269153	2.72592		1.37994	0.901212
T11P_P13V	0	0		-2.75841	2.63173		-0.927506	1.00369
T11P_P13W	-1.40292	0.93785		0	0		0.583475	0.750179
T11P_G12H	4.44518	0.621082		1.9991	1.89699		1.23797	0.749829
T11P_G12K	3.95638	0.578031		8.05371	1.40001		1.228	1.06883
T11P_G12L	4.34348	0.478881		4.89744	0.92676		0.884882	0.26496
T11P_G12M	0	0		3.91737	0.56369		0.611369	1.09561
T11P_G12P	2.90838	0.598564		3.68924	1.44914		0.854007	0.646146
T11P_G12Q	1.10565	1.82471		3.64141	1.80665		1.36121	1.07191
T11P_G12R	3.309	0.366306		3.12509	0.737672		1.13614	0.755317
T11P_G12S	0.850178	0.472125		0.151737	1.47604		0.953945	0.655259
T11P_G12T	2.77923	0.851041		0.542411	2.95483		-0.417396	1.77812
T11P_G12V	0	0		0.924542	1.59602		0.280188	0.0974444
T11P_G12W	3.16088	1.02221		1.57395	1.10682		-0.649285	1.13521
T11Q_G12A	1.56978	1.0402		2.93946	0.543312		0.751215	0.850503
T11Q_G12D	4.18671	0.527702		4.23686	0.993066		0.994371	0.690907
T11Q_G12E	4.53963	0.810594		0	0		0.765845	1.14405
T11Q_P13A	0	0		0	0		0	0
T11Q_P13G	0	0		4.56199	0.618778		1.16403	0.746337
T11Q_P13L	0	0		3.99614	0.614568		1.11004	0.949106
T11Q_K15A	3.22361	1.00488		9.58635	1.31317		0.412483	1.31969
T11Q_K15D	3.49998	0.875134		4.42672	2.05265		0.692236	1.10539
T11Q_K15F	0.903205	1.29588		3.78918	2.06386		0.195956	1.36307
T11Q_K15G	3.95916	0.736062		8.85921	1.22386		1.1802	0.802743
T11Q_R17A	0	0		0	0		-1.23758	0.344048
T11Q_R17C	0.933051	1.72026		5.83487	1.32799		-1.4948	0.347247
T11Q_R17F	0	0		0	0		-0.918514	0.280562
T11Q_R17G	3.97619	0.373012		2.88681	0.480525		-1.23395	0.763077
T11Q_R17L	-0.0956462	0.432053		0	0		-0.0437597	0.588595
T11Q_R17N	0	0		0	0		0.562315	1.39586
T11Q_R17Q	4.05465	0.730326		3.73303	2.3028		1.12422	0.933757
T11Q_I18C	0	0		5.14875	1.45905		1.01258	1.02717
T11Q_I18D	4.00221	0.552716		0.490991	2.63724		0.66639	0.847904
T11Q_I18E	3.94485	0.717293		6.22134	1.22068		1.29554	0.814418
T11Q_I18G	4.57674	0.413591		0.909495	1.53366		0.897635	0.622489
T11Q_V34A	0.609661	0.168427		0.440708	2.0831		0	0
T11Q_V34F	-0.284799	0.546122		0	0		0.614022	0.48089
T11Q_V34H	-1.20877	1.1664		3.17005	2.38375		0.39064	1.81472
T11Q_V34K	0.855751	0.485295		0	0		1.74871	0.904065
T11Q_V34L	-0.392554	0.543876		4.12764	1.05162		1.06646	0.706148
T11Q_V34M	-0.491886	0.678115		4.25747	0.771226		0.801799	1.17185
T11Q_V34P	0	0		2.16384	0.689456		0.238269	1.26236
T11Q_V34R	0	0		3.05125	1.72756		1.32963	0.881606
T11Q_V34S	0.313214	0.644222		1.87845	1.45481		-0.308366	1.54805
T11Q_V34T	0.338258	0.0999878		2.25792	1.43275		-0.244485	1.68765
T11Q_Y35E	5.04354	0.80339		8.62516	1.32054		0.84035	1.15617
T11Q_Y35F	0.630174	0.156948		0.445518	2.2223		-1.34179	1.37366
T11Q_Y35I	1.47953	1.23981		4.58566	1.66812		0.104703	0.453006
T11Q_Y35K	4.36537	0.736639		4.30653	2.01558		1.2675	0.884379
T11Q_Y35L	3.73604	0.969464		5.22797	1.24557		0.565525	1.23707
T11Q_Y35N	0.992682	1.91969		2.5775	2.98746		0.478855	1.5955
T11Q_Y35P	1.33012	1.79686		8.65818	1.51923		1.20783	1.17688
T11Q_Y35R	4.04	0.600856		5.95967	1.28938		1.01157	0.751235
T11Q_Y35S	-0.577817	1.71371		1.87779	1.47016		1.06687	0.676455
T11Q_Y35T	5.02207	0.803299		6.11195	1.81901		0	0
T11Q_Y35V	0.0681648	1.83715		-0.256741	3.36376		-0.484325	0.883946
T11Q_G36C	4.90754	0.784954		6.92785	1.74526		0.775537	1.16758
T11Q_G36D	4.86362	0.638726		10.1128	1.09151		1.30154	0.710177
T11Q_G37A	1.27722	0.978964		-2.36617	3.27003		0.112951	0.580046
T11Q_R39A	0.566851	0.577807		0	0		1.31272	0.8077
T11Q_R39H	-0.892286	0.705368		0	0		-0.0799157	0.49902
T11Q_R39P	1.57782	0.467694		3.04287	1.14101		0.763559	0.528092
T11Q_R39Q	0.455563	0.433996		4.10017	0.861868		1.84015	0.916992
T11Q_R39S	0.63594	0.995969		3.68279	1.27942		1.15585	0.730049
T11Q_R39T	0.631257	0.752409		5.08865	2.11544		1.46939	0.956785
T11Q_R39V	0.946857	0.261203		2.5717	1.67354		0.440242	1.11086
T11Q_G37H	0.657317	0.715681		6.24166	1.42538		1.65618	0.901986
T11Q_G37I	1.08707	1.88251		5.28355	2.33267		0.517752	1.4688
T11Q_G37N	0	0		0	0		1.0209	0.578287
T11Q_G37P	4.36595	0.599978		8.69426	1.05954		1.18755	0.768693
T11Q_G37R	0.861588	0.728398		2.48259	1.37848		0.861877	0.651736
T11Q_G37S	4.29047	0.718059		1.35582	1.79385		1.35554	0.782875
T11Q_G36K	2.43793	1.39618		7.6585	1.91842		1.24675	1.15012
T11Q_G36N	0	0		0	0		1.12234	1.19448
T11Q_G36P	4.12211	0.3818		6.70723	0.601144		0.915093	0.50109
T11Q_G36Q	2.05079	1.05598		2.04145	2.38105		-0.512943	1.82044
T11Q_G36R	4.18882	0.54741		5.75559	0.955724		1.10893	0.645412
T11Q_G36T	2.65608	0.584354		5.6875	1.18022		1.70712	0.805346
T11Q_V34Y	0	0		0	0		0.410383	0.837789
T11Q_I18K	0	0		0.3401	3.2511		0	0
T11Q_I18L	-0.10769	0.180487		2.76368	0.956423		1.25726	0.50526
T11Q_I18P	3.95787	0.497955		7.36627	0.853955		1.23076	0.578662
T11Q_I18R	-1.99592	1.43096		2.40044	0.710112		0.635477	0.610779
T11Q_I18S	2.39999	0.974816		5.28423	1.02462		1.72394	0.692885
T11Q_I18V	0	0		3.83117	1.29967		1.04755	1.8091
T11Q_R17S	-1.15892	1.65714		3.83543	0.464895		-0.168444	1.54843
T11Q_R17T	3.55023	0.670468		2.1672	1.53025		0.710019	0.829808
T11Q_R17V	3.01014	0.830335		-0.49328	2.37059		1.15931	0.789401
T11Q_R17Y	0	0		0.923488	1.17736		-1.54447	0.363575
T11Q_A16F	3.93312	0.900345		9.15117	1.48519		1.39288	0.95284
T11Q_A16P	4.27484	1.23843		8.99856	2.20372		0.130106	1.98822
T11Q_A16R	3.82655	1.0596		9.29663	1.63555		0.119923	1.84065
T11Q_K15L	0	0		8.16402	1.32163		0.818851	0.657667
T11Q_K15R	-2.06989	1.38781		0	0		-0.898766	0.814407
T11Q_K15S	4.41993	0.419392		11.1738	0.653364		1.58461	0.470249
T11Q_P13R	0	0		0	0		1.03742	0.965727
T11Q_P13S	0	0		0	0		-0.271268	1.9416
T11Q_G12I	4.32164	0.942593		5.22835	1.10618		0.329925	1.40322
T11Q_G12L	4.35136	0.378902		0	0		1.52266	0.64726
T11Q_G12M	2.40763	1.30576		0	0		0.583745	1.35634
T11Q_G12N	0	0		0	0		0.388429	1.37295
T11Q_G12P	4.5127	0.667433		0	0		0.758991	0.96302
T11Q_G12Q	4.59601	0.852141		0.914534	1.28469		1.95752	0.854166
T11Q_G12R	4.99674	0.615635		3.53224	1.73364		1.12234	0.855935
T11Q_G12S	-1.06717	1.68144		5.24679	0.56672		1.29958	1.8275
T11Q_G12V	2.45632	0.889724		4.07401	0.514768		-0.165252	1.25985
T11Q_G12Y	0	0		0.104147	3.38756		-0.521352	1.88567
T11R_G12A	2.25239	0.487738		1.73425	0.795108		1.14993	1.74557
T11R_G12C	2.89264	0.849859		4.97371	1.06196		0.0205307	0.384153
T11R_G12D	2.92494	0.681787		3.21242	1.07659		0.55866	1.67913
T11R_G12E	4.49225	0.413981		5.88227	0.77676		0.828425	0.483544
T11R_G12F	3.86031	0.615017		1.31631	1.33277		1.38472	0.651487
T11R_P13A	-1.79119	1.63098		0.792361	1.54374		0.865751	0.287758
T11R_P13C	3.9387	1.06062		7.77679	1.45508		0.621143	1.47647
T11R_P13D	5.05154	0.637008		0.84534	2.68185		0.775622	0.981413
T11R_P13E	2.14059	1.09197		8.36781	1.18336		0.588299	0.199709
T11R_P13F	0	0		0	0		1.16027	0.585605
T11R_P13G	-0.0127785	0.928849		-1.13111	1.93761		0.925596	0.642589
T11R_P13I	0	0		1.92084	1.3772		-5.03841e-05	1.36297
T11R_P13K	0.665729	1.21746		6.14855	1.21136		0.896229	0.741718
T11R_P13L	-0.677566	0.37176		0.0316725	0.726939		0.681837	0.432622
T11R_P13M	0.139772	0.342179		0.0752192	2.00481		0.636854	1.19164
T11R_K15A	5.55562	0.896124		11.4037	1.57376		1.12426	1.25511
T11R_K15C	3.65834	0.441834		8.5142	1.22531		1.45618	0.782852
T11R_K15D	3.05277	0.797779		8.98477	1.04996		0.791306	0.89457
T11R_K15E	3.71836	0.653339		8.09567	1.47184		1.30643	0.69829
T11R_K15F	-2.50034	1.94624		11.7637	1.54836		0.490232	1.43964
T11R_K15G	4.24706	0.285855		8.70057	0.610831		0.793434	0.271783
T11R_K15H	0	0		7.90192	0.905756		1.40345	0.576377
T11R_K15I	1.99952	1.14721		7.55906	1.51389		-0.510119	1.82862
T11R_R17A	2.7398	0.554394		2.18306	0.446653		0	0
T11R_R17C	1.91559	0.809602		4.79573	1.02063		-0.0993517	0.562919
T11R_R17E	3.10007	0.38367		7.16623	1.14785		1.22335	1.8743
T11R_R17F	-0.180156	1.02188		-0.536874	1.18711		-0.136903	0.0843348
T11R_R17G	4.07026	0.3787		-0.807515	1.29313		-3.10946	1.17983
T11R_R17I	1.28028	1.03303		4.05606	0.438306		0.894472	0.69487
T11R_R17L	0.0580572	0.735827		1.09801	0.791707		1.11017	1.79732
T11R_R17M	0.883019	0.690613		0	0		-0.308682	0.302935
T11R_R17N	3.71539	1.0414		4.67674	1.6683		1.48282	0.988707
T11R_R17P	4.44385	0.470452		10.7579	0.727154		1.48618	0.555229
T11R_R17Q	4.51439	0.623602		5.87715	1.06995		1.10633	0.805413
T11R_I18A	3.9457	0.294675		2.96621	0.366538		1.00428	0.524692
T11R_I18C	0	0		4.99653	1.57176		1.59635	0.717321
T11R_I18D	3.48264	0.891214		1.10578	3.32089		0.982763	1.02835
T11R_I18E	5.17736	0.670529		5.57998	1.35305		1.57216	0.782835
T11R_I18F	0.905537	0.654378		-0.423124	1.69365		-0.0742396	0.438506
T11R_I18G	3.51832	0.224336		1.95752	0.758752		1.00339	0.367938
T11R_I18H	1.50345	0.965265		-0.439812	2.15331		0.928154	0.730431
T11R_V34A	0.445974	0.98385		1.8271	0.687011		-0.0627729	1.91547
T11R_V34C	0.42689	1.74533		5.99721	0.939893		0.812618	0.934437
T11R_V34E	0	0		1.60091	2.16584		0	0
T11R_V34F	0.500346	0.400577		4.53586	0.775458		0.529891	1.40293
T11R_V34G	0.887104	0.664452		0	0		0.12041	1.64253
T11R_V34H	0.319744	0.195548		2.50949	0.984513		0.944249	1.27262
T11R_V34I	0	0		3.4376	1.29664		0.786197	0.514791
T11R_V34K	0	0		5.62439	1.20822		1.47224	0.953931
T11R_V34L	-0.773543	1.12365		2.61791	0.859425		1.07563	0.490897
T11R_V34M	0.495822	0.599081		2.51004	2.14602		0.608267	1.08422
T11R_V34N	0	0		5.77151	1.14204		-1.53236	1.28488
T11R_V34P	-0.164534	1.06806		0.593648	1.26578		-0.139021	1.9896
T11R_V34Q	0.33911	0.856619		2.66486	1.57752		1.17176	0.861084
T11R_V34R	-0.780797	1.68214		6.51793	0.65383		1.51591	0.564293
T11R_V34S	0.698563	1.60018		-0.119173	1.36589		-2.3202	1.38181
T11R_V34T	-0.0689784	0.748845		0.818614	1.55858		0.800181	1.75933
T11R_Y35A	1.42271	0.672434		1.01798	1.20094		1.05548	0.452716
T11R_Y35C	4.65587	0.562141		8.60199	1.05368		0.660781	1.05133
T11R_Y35D	2.66387	1.21968		4.05469	2.71596		0.108291	1.73236
T11R_Y35F	0	0		1.60234	0.849352		0	0
T11R_Y35G	4.92714	0.588027		5.28516	1.11347		1.69494	0.677942
T11R_Y35H	0	0		1.39476	1.56643		1.11066	0.670721
T11R_Y35I	3.51789	0.68924		3.76131	1.61996		-0.11096	1.14046
T11R_Y35K	3.04845	0.741853		4.85585	1.49463		-0.17928	1.32152
T11R_Y35L	3.45619	0.581222		3.50452	1.33241		1.45764	0.575381
T11R_Y35N	2.42367	0.644641		2.68147	1.09093		0.422143	0.758192
T11R_Y35P	4.6637	0.370265		8.16095	0.728819		1.37527	0.484766
T11R_Y35R	3.99923	0.418057		4.55486	1.02157		-0.240471	0.612159
T11R_Y35S	0.718373	0.992011		2.52594	1.01323		0.601284	0.681713
T11R_Y35T	0.69294	1.25081		4.64963	1.16906		1.00646	0.733487
T11R_Y35V	3.05116	1.01038		5.91046	1.39823		1.48226	0.911036
T11R_G36A	1.69943	0.317437		1.21845	0.786943		0.791094	0.405764
T11R_G36C	2.8564	0.542931		4.03832	1.1779		1.16702	0.497921
T11R_G36D	4.07492	0.351881		4.90307	0.734132		1.19548	0.417109
T11R_G36E	3.59705	0.595608		6.36644	0.888276		0.892633	0.658189
T11R_G36F	2.95122	0.689967		0.476137	2.01104		0.744198	0.786766
T11R_G37A	2.63664	0.77372		-0.242347	2.17716		0.645628	1.50383
T11R_G37C	2.79737	0.711395		8.11214	0.747701		0.791332	0.717328
T11R_G37D	2.54064	0.502723		8.27049	0.844278		1.01598	0.573634
T11R_G37E	3.17975	0.592241		-2.08963	3.24154		1.08857	0.581199
T11R_G37F	2.1193	1.15054		4.83836	0.778696		1.8324	0.773074
T11R_R39A	3.02746	0.541069		0.510289	1.50121		1.19852	0.531552
T11R_R39D	4.07578	0.585203		7.73785	0.884477		0.858572	0.733636
T11R_R39E	3.10494	0.997323		6.88615	1.02575		1.59557	0.840874
T11R_R39F	1.73674	0.763471		2.02733	2.39461		0	0
T11R_R39G	1.26959	0.734302		5.53089	1.61316		1.2054	1.06908
T11R_R39H	0.689013	0.346033		-0.265334	2.0862		1.14479	1.81302
T11R_R39I	1.02573	0.391052		3.99765	1.67608		-0.00240476	0.39412
T11R_R39L	0.532728	0.831177		3.6232	0.855735		1.00801	1.45166
T11R_R39P	3.15858	0.449013		4.57161	0.596709		1.22756	0.426673
T11R_R39Q	0.52792	0.992808		4.34745	1.07917		0.642032	1.78703
T11R_R39S	1.14288	0.649808		4.03957	0.831728		1.04923	0.569653
T11R_R39T	0.346942	0.99555		3.55119	0.859519		0.490845	0.643263
T11R_R39V	0	0		2.87085	2.36189		0.532793	1.37243
T11R_R39W	0.671227	0.234576		1.12032	3.24567		0.443287	1.76111
T11R_R39Y	0.924703	0.641904		0.462835	3.36579		1.32993	0.866051
T11R_G37H	3.06986	0.382096		3.16219	1.13364		1.13527	0.706835
T11R_G37I	3.24277	1.02284		0	0		0.808397	1.17761
T11R_G37K	4.10493	0.5009		6.61639	0.80861		0.935899	0.629313
T11R_G37L	1.64318	0.470904		1.01535	0.804495		-0.372254	0.411405
T11R_G37M	0	0		0.791212	2.18745		0.286183	1.7862
T11R_G37N	1.60312	0.652765		0.617219	1.9816		0.856348	0.541051
T11R_G37P	3.73036	0.252041		6.83984	0.681196		0.890327	0.415006
T11R_G37Q	3.0602	0.502018		3.0213	1.79959		1.30017	0.901624
T11R_G37R	3.41167	0.429214		3.02094	0.919267		1.21148	0.457362
T11R_G37S	3.08382	0.383081		5.9895	0.771243		1.33945	0.648631
T11R_G37T	3.39963	0.277294		5.22267	0.730904		0.969125	0.487607
T11R_G37V	1.84703	0.611689		5.68113	1.47178		0.756721	0.939394
T11R_G37W	2.37781	0.889316		4.89487	1.95448		0.634631	1.11043
T11R_G37Y	2.94687	0.547977		5.6292	0.97199		0.71765	0.622003
T11R_G36H	3.54643	0.484541		1.03391	1.10665		1.22627	0.513691
T11R_G36I	4.18133	0.710746		3.28468	2.0846		0.633385	0.999443
T11R_G36K	3.40651	0.626384		4.38468	1.33975		1.05259	0.667353
T11R_G36N	4.59445	0.454147		5.7172	0.753275		1.25555	0.396594
T11R_G36P	3.19655	0.277578		6.81747	0.682212		0.548834	0.48656
T11R_G36Q	3.73776	0.631949		2.65501	1.29524		0.951211	0.732658
T11R_G36R	3.81108	0.408163		4.26019	1.0831		1.68732	1.89094
T11R_G36S	3.66917	0.364933		1.75364	0.799472		0.782552	0.368897
T11R_G36T	3.70263	0.766393		5.63177	0.999268		1.64607	0.751344
T11R_G36V	1.83661	0.632778		0	0		-0.564743	1.81922
T11R_G36W	3.49453	0.659292		6.95149	0.904032		1.45529	1.87817
T11R_V34W	-0.0910773	0.588623		3.2441	0.565152		1.51579	0.759183
T11R_V34Y	0.101989	0.594722		1.88359	2.19352		0.518932	1.14784
T11R_I18K	3.39289	0.604745		6.13622	1.07424		0.933924	0.680393
T11R_I18L	-0.334542	1.33091		2.4551	0.814832		1.79343	1.8608
T11R_I18M	0.668019	0.852933		1.67499	0.681853		-0.860602	1.9012
T11R_I18N	4.88152	0.845768		3.28404	1.91786		0.936388	1.21018
T11R_I18P	2.51332	0.428287		10.1554	0.95916		0.950666	1.75279
T11R_I18Q	3.40374	0.399462		-0.387237	2.712		1.79167	0.627338
T11R_I18R	0.349359	1.09167		4.55849	0.46115		1.04906	1.06026
T11R_I18S	3.5469	0.383647		3.52003	0.261137		0.635273	0.452446
T11R_I18T	3.76911	0.378537		1.47569	1.2224		1.10667	0.451926
T11R_I18V	1.12675	0.608259		-0.0350311	1.21595		0.181288	0.452058
T11R_I18W	3.02306	0.516133		-0.330773	2.56628		0.355715	1.23288
T11R_I18Y	4.37177	0.51118		0	0		0.516148	1.75125
T11R_R17S	3.77705	0.350281		0.831714	1.08268		1.72369	1.51203
T11R_R17T	4.7338	0.484876		3.9046	0.947164		1.4539	0.569568
T11R_R17V	4.53808	0.546686		5.40575	0.792551		1.15909	0.671409
T11R_R17W	2.45407	0.724913		-0.972896	1.90429		-0.0447616	0.740235
T11R_R17Y	0.549629	1.06104		-2.43565	2.46304		-0.655095	0.289866
T11R_A16C	3.5737	0.350639		5.73871	0.807149		1.04104	0.578778
T11R_A16D	0.947786	1.04833		7.22822	1.04341		0.117284	0.932186
T11R_A16F	4.40122	0.604973		5.54685	0.876977		1.42619	0.670964
T11R_A16G	4.47702	0.329391		-0.235144	1.04995		1.82506	1.52522
T11R_A16H	5.28403	0.620041		9.50307	1.15985		1.63298	0.720401
T11R_A16I	2.3547	1.10696		7.46765	1.15293		1.03387	0.982085
T11R_A16L	3.90631	0.270445		7.41595	0.837877		0.753945	0.261402
T11R_A16M	3.1967	0.929046		8.20211	1.29184		0.785489	1.08226
T11R_A16N	3.50304	0.764263		7.77151	1.19868		1.05135	0.817287
T11R_A16P	4.20785	0.218948		9.04545	0.819101		1.03985	0.304489
T11R_A16R	3.55882	0.286667		10.4473	0.931367		0.828083	0.412377
T11R_A16S	4.64875	0.352821		2.66429	1.02677		1.19506	0.42754
T11R_A16T	4.68317	0.630823		4.85996	1.06191		1.09868	0.762679
T11R_A16V	3.71258	0.253795		3.39607	0.83218		0.607635	0.446233
T11R_A16W	3.37269	0.509603		8.16531	1.02436		1.24418	1.56794
T11R_A16Y	3.8927	0.784367		9.32524	1.20746		1.66862	0.76038
T11R_K15L	-2.66395	1.92666		9.03311	0.597001		1.04401	0.506757
T11R_K15M	-1.71438	1.15002		11.0386	1.34337		1.2082	0.888248
T11R_K15N	0	0		8.41622	0.82182		0.926538	0.637315
T11R_K15P	5.75072	0.726787		13.2362	1.20965		0.73685	1.68758
T11R_K15Q	0.194244	0.107917		9.78092	0.90595		0.798885	0.814857
T11R_K15R	-0.730863	0.707684		-3.15101	2.44913		0.57124	0.536028
T11R_K15S	4.49108	0.359372		8.69887	0.65581		1.57984	0.401032
T11R_K15T	2.73213	0.661527		5.47952	1.14742		0.688457	0.353593
T11R_K15V	3.7828	0.426503		9.87038	0.627507		1.51869	1.76231
T11R_K15W	0	0		6.39245	0.675064		0.623563	0.55152
T11R_K15Y	0	0		8.29735	1.14601		0.30401	0.521727
T11R_P13Q	0	0		0	0		0.735923	0.968423
T11R_P13R	-0.496365	1.13631		4.47587	0.644143		1.46387	0.380544
T11R_P13S	3.38816	0.273779		-0.325074	1.47882		0.893756	0.476151
T11R_P13T	2.51696	0.43745		1.85673	1.67159		1.03894	0.402008
T11R_P13V	1.48893	0.407502		-3.7441	2.76105		0.601852	0.80683
T11R_P13Y	0	0		-2.00615	2.06099		0.222255	1.85095
T11R_G12H	3.28189	0.544799		0.701751	1.92244		-0.357165	1.06457
T11R_G12I	4.89421	0.565118		2.13152	1.34284		1.18546	0.718243
T11R_G12K	4.38575	0.461564		5.42205	1.08591		0.794768	0.510709
T11R_G12L	3.25908	0.438376		1.43138	1.37885		-0.162099	0.459016
T11R_G12M	2.46101	0.751221		2.58936	2.20795		-0.7551	1.71813
T11R_G12N	0	0		1.1434	2.33049		1.24865	0.696644
T11R_G12P	3.27567	1.64427		3.37843	0.949785		1.00293	1.3917
T11R_G12Q	3.73013	0.466081		0.587655	1.29776		0.894847	0.57497
T11R_G12R	3.4285	0.215237		5.50809	0.657848		1.72244	1.62915
T11R_G12S	0.269594	0.76738		-3.53219	1.72406		1.51178	0.600602
T11R_G12T	4.07388	0.322912		0.140614	1.12211		0.282318	0.293723
T11R_G12V	3.32597	0.40785		0.177972	1.21915		1.50452	1.82519
T11R_G12W	3.44716	0.372564		3.12069	1.09769		-0.00124124	1.0925
T11R_G12Y	1.97117	0.72686		2.35299	0.534911		1.04778	0.523552
T11S_G12A	0	0		1.42337	0.531155		1.57008	0.458536
T11S_G12C	2.80761	0.727423		7.14315	0.922985		0.586272	0.50829
T11S_G12D	2.81958	0.514054		3.16307	1.65663		1.29276	0.808239
T11S_G12E	5.1678	0.952308		5.25146	2.1006		0.635683	1.49287
T11S_G12F	3.11203	0.996453		0	0		1.18008	0.926555
T11S_P13A	2.05043	1.19751		-0.047089	2.17847		0.950862	0.747962
T11S_P13C	0	0		7.9797	2.3609		0.687709	1.63803
T11S_P13D	0.702064	0.719845		2.53993	1.57328		-0.00183315	0.322064
T11S_P13E	0	0		5.15859	2.11762		1.18196	1.05914
T11S_P13F	0	0		0	0		0	0
T11S_P13G	0	0		4.73918	0.880465		0.72096	0.356759
T11S_P13H	0	0		2.43261	0.797396		0.711897	0.879703
T11S_P13I	0	0		1.45517	0.80891		1.00783	0.777073
T11S_P13K	0	0		3.42827	1.48478		0.622615	1.04802
T11S_P13L	0	0		-1.3964	2.182		1.21038	0.655853
T11S_P13M	-1.04079	1.02401		0	0		1.47527	0.976399
T11S_P13N	0	0		0	0		1.26957	0.836014
T11S_K15A	3.93925	0.414263		7.88978	1.04639		1.09674	0.658163
T11S_K15C	0.70631	0.995279		7.4932	0.872621		0.855587	0.613688
T11S_K15D	3.78893	0.474937		7.95422	0.804857		0.459422	0.722057
T11S_K15E	3.44175	0.922023		10.7948	1.20734		0.707985	1.1524
T11S_K15F	0	0		7.68886	1.42029		0.660067	1.1002
T11S_K15G	3.76486	0.369846		9.2394	0.888701		0.842056	0.639946
T11S_K15H	0	0		3.83694	1.98074		0	0
T11S_K15I	2.07768	1.07757		6.93562	1.30542		0.185306	1.20278
T11S_R17A	-0.258818	1.07112		2.42527	0.502901		-1.92444	0.793665
T11S_R17F	0.1256	0.41735		0	0		-2.18815	1.17709
T11S_R17G	3.83369	0.382105		2.72587	0.45331		-1.63801	0.353718
T11S_R17H	0	0		-0.572957	1.95453		0.0473628	1.89561
T11S_R17I	-0.150364	1.7206		0.53375	2.20493		1.11727	0.67664
T11S_R17K	0.828442	0.59643		4.8591	1.49962		0.556818	1.09409
T11S_R17L	0.983846	0.264269		-0.0495945	0.773278		-0.653059	2.09128
T11S_R17M	-0.314106	0.533064		1.87568	0.653803		-0.0011598	1.59642
T11S_R17P	3.95094	0.674132		9.55549	1.02693		1.51328	0.687288
T11S_I18A	0	0		3.89736	1.0883		0.921562	0.719288
T11S_I18C	0	0		7.52428	0.65489		0.221306	0.770065
T11S_I18D	3.68039	0.765443		6.56095	1.19696		0.827984	0.918497
T11S_I18E	3.23557	0.419344		2.7907	2.06757		1.09371	0.586728
T11S_I18F	0	0		1.6457	1.20495		0	0
T11S_I18G	-0.3684	0.844981		2.00847	0.849459		0.194852	0.564977
T11S_V34A	-0.876507	0.788531		1.64873	1.7638		-0.119266	0.80106
T11S_V34D	0.668912	0.641573		3.07942	0.491641		-1.60494	0.712457
T11S_V34E	-0.665531	1.81864		3.16888	1.43684		-0.148458	1.87167
T11S_V34F	0	0		4.01177	1.88332		1.83258	1.05549
T11S_V34H	0.618148	1.14536		3.89873	1.13131		0.280963	0.996242
T11S_V34I	0	0		3.902	0.679416		0.409618	1.32836
T11S_V34K	0	0		5.23098	1.98518		1.00085	1.34571
T11S_V34L	-2.16456	1.14058		1.5356	0.995627		1.33996	0.403579
T11S_V34M	-1.37258	1.13716		0	0		0.343	1.38537
T11S_V34N	-1.04815	0.747784		0.148742	1.98338		0	0
T11S_V34P	-0.776644	0.693397		-1.86003	2.05422		-0.139543	1.52395
T11S_V34Q	0.392236	0.222715		3.53248	0.841842		1.06145	1.37768
T11S_V34R	0.628724	0.424846		1.90455	1.66663		0.981832	0.849566
T11S_V34S	-0.590139	0.582487		1.19044	1.47573		-0.0970386	1.57167
T11S_V34T	-1.22187	0.808737		0	0		0.127971	1.58876
T11S_Y35A	0.407179	1.65377		3.76007	1.6916		1.13463	0.847748
T11S_Y35E	2.7943	0.956679		4.08366	2.02377		1.19723	0.873519
T11S_Y35F	0.1219	0.406154		4.51375	1.26518		0	0
T11S_Y35G	4.43761	0.664036		3.63504	1.37831		1.61484	0.711761
T11S_Y35H	0.67553	0.192822		4.92366	0.941574		0.554807	0.514489
T11S_Y35I	3.86145	0.566919		5.35873	1.33849		1.34229	1.88077
T11S_Y35K	4.58716	0.381375		7.59655	1.18238		0.967542	0.536425
T11S_Y35L	0.495496	0.87807		5.73391	0.595021		2.57312	2.21228
T11S_Y35M	1.10909	0.48029		1.36639	2.3909		0.465091	0.982467
T11S_Y35N	1.37963	1.8947		3.25328	0.857322		1.29692	1.21389
T11S_Y35P	4.43193	0.533029		8.27254	0.865754		1.60719	0.58026
T11S_Y35R	3.77038	0.393909		6.39683	0.761904		0.998516	0.490723
T11S_Y35S	0.708835	0.677303		2.80122	1.11357		0.569187	0.485995
T11S_Y35V	2.03555	1.29011		5.12917	1.50879		1.4879	0.888022
T11S_Y35W	0.937591	0.626336		2.34934	2.17999		0.537564	0.204743
T11S_G36A	0	0		3.04795	1.52143		1.33381	0.919366
T11S_G36E	2.06773	0.440765		11.1485	1.28445		0.166194	1.82349
T11S_G37A	1.21363	0.561445		1.82877	1.15258		0.677619	0.650917
T11S_G37C	1.82398	1.38135		4.82027	1.61685		1.40534	0.953138
T11S_G37E	4.29772	0.467472		7.97115	1.15403		1.09849	1.7668
T11S_G37F	2.34259	0.779161		4.50756	0.942212		1.25475	0.641526
T11S_R39A	0.522904	0.672719		2.71773	2.107		1.9914	0.819548
T11S_R39D	1.01353	0.677385		5.56228	2.1596		0.754929	1.25609
T11S_R39E	4.34401	0.557684		7.80235	1.0631		1.28581	0.64341
T11S_R39G	0.507967	0.976332		4.27375	1.33142		1.59614	0.741188
T11S_R39H	-0.56813	0.640704		0.487956	2.1633		0.24269	1.73423
T11S_R39I	-0.17705	0.679771		5.06228	1.35857		-0.333185	1.92383
T11S_R39K	0.805185	0.304803		0	0		0.439655	1.56351
T11S_R39L	-1.55632	0.960473		3.15974	0.950373		0.807724	1.36244
T11S_R39M	0	0		0	0		0.300298	1.93499
T11S_R39N	3.49113	1.17842		2.69569	3.41076		1.77459	0.979881
T11S_R39P	2.32631	0.320264		2.46408	0.914691		1.55903	0.419183
T11S_R39Q	0.464304	0.626636		1.85498	1.54853		0.279674	0.842625
T11S_R39S	1.53857	0.740911		3.68618	0.887626		0.932708	0.544472
T11S_R39T	0.744762	0.400976		5.83302	1.19387		1.45635	0.766785
T11S_R39Y	0.994838	0.94433		2.73215	2.71063		1.51825	0.786039
T11S_G37H	-0.0877345	1.06138		3.30672	1.03671		1.21731	0.616207
T11S_G37I	1.51184	0.488326		3.71516	1.98692		0.813761	1.85186
T11S_G37L	-0.5028	1.12249		2.69752	0.944698		0.864239	1.58741
T11S_G37M	0	0		2.30437	2.24843		0.301612	1.8018
T11S_G37N	1.19368	0.44786		1.73608	2.34685		0.772161	0.857589
T11S_G37P	3.41846	0.253419		7.22985	0.64902		0.951345	0.47815
T11S_G37Q	2.85922	0.914243		2.87845	1.57925		1.39534	0.825254
T11S_G37R	-0.68021	0.689328		3.96522	0.711185		2.08623	1.86947
T11S_G37S	1.72732	0.516571		3.63089	1.06953		0.80261	0.696141
T11S_G37T	4.80208	0.895886		6.58245	1.31146		1.60054	0.962446
T11S_G37V	4.41452	0.708442		7.21201	1.26508		1.59142	0.761188
T11S_G37Y	1.01473	0.762227		3.80402	1.15764		0.52674	0.778029
T11S_G36H	3.11122	1.18938		-1.95423	2.27716		-0.27283	0.816342
T11S_G36K	0.700903	1.78653		3.03329	2.45061		-0.31132	1.88631
T11S_G36N	4.20919	0.482202		3.10772	0.983939		1.83753	0.489783
T11S_G36P	3.59448	0.714862		5.87909	1.12702		0.804311	0.554608
T11S_G36R	2.72343	0.598147		3.71896	0.982807		1.02869	0.474616
T11S_G36S	0.809546	0.400604		2.08102	1.04591		0.875613	0.60523
T11S_G36T	2.75224	0.810912		3.72566	0.939599		1.41363	0.601304
T11S_G36V	3.79014	0.354961		6.08705	1.04481		1.10507	0.629163
T11S_G36Y	3.37654	0.790351		3.31706	1.95431		0.633884	0.992014
T11S_V34W	-0.9658	0.798789		3.73463	0.590622		1.00609	0.803762
T11S_V34Y	0	0		1.8261	1.14088		0.610755	1.49947
T11S_I18K	0	0		5.45555	1.65596		0.685611	0.491943
T11S_I18L	-1.64514	0.718846		-0.594233	1.45934		1.15353	0.372459
T11S_I18M	0	0		1.42006	2.12576		0	0
T11S_I18N	0.462713	1.09193		0	0		0.709193	1.00006
T11S_I18P	5.07249	0.537934		7.63227	0.936856		1.04559	0.446404
T11S_I18Q	0.508672	0.578715		4.94215	1.81929		0.513358	1.39477
T11S_I18R	0	0		-1.22243	1.65032		0.872497	0.244069
T11S_I18S	0.401527	1.09387		1.34973	1.39011		1.37269	0.56868
T11S_I18T	0	0		4.02065	0.823447		0.428852	0.463363
T11S_I18V	0	0		5.39072	1.4166		1.49898	0.621341
T11S_I18W	1.03274	0.193824		3.41396	0.404108		0.91819	0.656669
T11S_I18Y	0.836881	0.552693		3.51872	0.73878		0.75711	1.2769
T11S_R17S	0	0		4.47273	0.368644		-0.579783	2.02985
T11S_R17T	3.28565	0.469612		0	0		1.04394	1.6469
T11S_R17V	4.16113	0.691388		5.72165	1.11701		0.75545	1.7902
T11S_R17Y	-0.316221	0.654179		1.55775	1.05259		-1.43794	0.327426
T11S_A16C	3.22722	0.639103		0.452788	2.48059		-1.0296	1.80947
T11S_A16E	5.43672	0.945198		8.55822	1.1487		1.59048	1.09764
T11S_A16F	3.28969	1.11702		7.93853	1.41218		0.815341	1.23441
T11S_A16G	-0.184034	0.987447		-0.3683	1.42049		2.15336	1.99972
T11S_A16L	3.19503	0.82714		12.2114	2.29142		1.0171	0.335643
T11S_A16M	4.4319	0.962354		3.93767	1.8669		1.38992	1.08781
T11S_A16P	4.01919	0.344374		9.4744	1.23081		0.679829	0.512287
T11S_A16R	3.55402	0.268889		8.44281	0.66152		1.45992	0.422352
T11S_A16S	3.05923	0.523171		0.742602	1.48371		0.814374	0.608358
T11S_A16T	5.2558	0.781386		2.96098	2.46384		0.688404	0.465954
T11S_A16V	2.56213	0.323969		3.02165	0.843673		2.18808	2.04225
T11S_A16W	4.16047	0.961661		11.231	1.44218		1.36585	1.0539
T11S_A16Y	4.45452	1.10407		10.6381	1.88184		1.4033	1.2183
T11S_K15L	0	0		7.09497	0.629681		0.835806	0.490119
T11S_K15M	-1.22692	1.24579		11.156	1.46036		0.945292	1.21196
T11S_K15N	3.30762	0.673399		8.45268	1.3009		-0.0186127	0.431546
T11S_K15P	3.98454	0.496428		8.13013	0.820363		0.268662	0.361428
T11S_K15R	-2.08773	0.894884		-0.371425	1.28152		1.15435	1.23103
T11S_K15S	4.03166	0.415397		6.32612	0.715488		0.887596	0.535795
T11S_K15T	4.03059	0.608105		10.1311	0.934677		1.03165	0.360815
T11S_K15V	3.85696	0.898768		11.4087	1.34684		0.263046	1.35433
T11S_K15W	-0.578064	1.58114		9.9207	0.93956		0.965308	0.751725
T11S_P13Q	0	0		3.79607	0.43994		0.610055	0.864772
T11S_P13R	-1.37456	0.863224		1.48646	0.569995		0.719836	0.6191
T11S_P13S	-0.198471	1.18667		2.01741	1.24389		1.24237	0.614484
T11S_P13T	0.208878	1.17594		3.08849	1.24264		0.871142	0.625562
T11S_P13V	0	0		0.676825	1.0929		0.287689	1.61731
T11S_P13W	0	0		1.14505	1.73989		1.30436	1.34415
T11S_G12H	5.3801	0.868358		1.06413	1.37161		0.363225	0.444724
T11S_G12K	3.5166	0.581488		-1.39462	2.68361		0.647626	0.764501
T11S_G12L	3.64218	0.282986		2.09714	1.0757		1.2076	0.502397
T11S_G12M	3.75132	0.620956		1.485	1.54592		1.19364	0.662305
T11S_G12P	3.71495	0.486032		-0.950145	1.84124		1.4307	0.492515
T11S_G12Q	4.64385	0.525748		0.628225	2.0964		1.45899	0.623574
T11S_G12R	3.66557	0.209554		0.502797	0.675223		0.74059	0.371706
T11S_G12S	0.227804	1.53514		1.72068	0.810756		0.751035	0.431445
T11S_G12T	3.462	0.471795		3.2722	0.802537		0.448984	0.386575
T11S_G12V	5.02126	0.525887		0.319221	2.3248		1.62665	0.591304
T11S_G12W	2.69866	0.718719		0	0		-0.517487	0.369029
T11S_G12Y	4.6177	0.657059		0	0		1.16132	0.832237
G12A_P13A	0.856414	1.18363		3.24869	1.68707		0.593828	0.824239
G12A_P13C	-1.12324	1.69758		1.77034	1.73482		0	0
G12A_P13D	4.38346	0.585243		6.73697	0.930674		1.46817	0.670316
G12A_P13F	2.65349	0.837009		4.36424	1.0139		0.453234	0.133206
G12A_P13G	0	0		1.98962	0.937185		0.936767	0.421829
G12A_P13K	0	0		2.53535	1.51355		0.911978	1.18659
G12A_P13L	0	0		3.13494	0.888459		1.64253	1.84352
G12A_P13M	0	0		3.47749	0.641415		0.627612	0.317717
G12A_P13N	0.350345	1.21364		4.28688	1.05675		1.1098	0.606409
G12A_K15A	2.77473	0.462122		7.42382	1.00502		1.1757	0.435577
G12A_K15D	2.22004	1.46507		8.36777	1.41642		-0.194096	2.02179
G12A_K15E	3.68259	0.938339		6.29944	1.26138		0.820293	1.84635
G12A_K15F	-2.35653	1.88034		11.2485	1.19183		1.46609	0.880283
G12A_K15G	3.21351	0.424294		9.31327	0.812854		1.12572	0.531436
G12A_K15H	1.24864	0.642413		12.2411	1.50112		2.11141	0.903015
G12A_K15I	2.75699	0.64969		-0.829187	3.16168		1.14683	0.673495
G12A_R17A	3.54606	0.872178		5.16983	1.3277		-0.0851898	0.535927
G12A_R17F	0	0		1.46993	1.24714		-1.50411	0.527792
G12A_R17G	3.14472	1.05392		4.40132	1.57818		-0.184291	0.0962198
G12A_R17H	5.79886	1.14091		4.77816	2.63143		0.192944	1.84188
G12A_R17I	2.33988	0.862962		2.35422	0.706338		0.739703	1.59937
G12A_R17L	0.0411702	1.02701		5.01833	0.420244		0.0890554	1.87167
G12A_R17N	4.06523	0.719986		0	0		1.14769	0.822629
G12A_R17P	5.66714	0.576939		11.9546	1.01864		1.53397	0.71293
G12A_R17Q	4.07204	0.46128		5.28569	0.815486		1.29307	0.51082
G12A_I18A	4.06428	0.714054		6.60641	0.679936		1.69413	0.699437
G12A_I18C	1.9078	0.736505		6.93076	0.868117		0.170142	0.814641
G12A_I18D	4.30752	0.376218		5.79225	1.08513		1.75098	0.599229
G12A_I18F	0.21659	0.581143		2.49153	2.55843		-0.194331	1.06382
G12A_I18G	4.59599	0.29367		7.51075	0.791469		0.859796	0.435087
G12A_V34A	4.14828	0.532828		6.23526	0.685698		1.08543	1.74445
G12A_V34C	0.380753	1.00887		5.05254	1.01087		0.197113	0.301432
G12A_V34D	3.74922	0.313393		3.98368	0.946179		-0.353279	1.9179
G12A_V34E	3.53396	0.954277		5.98902	1.07676		0.00880291	1.71903
G12A_V34F	0.461124	1.01453		4.84073	1.4234		1.03956	1.18196
G12A_V34G	2.97288	0.917235		4.61271	1.18838		0.866411	1.81621
G12A_V34H	2.79064	1.33578		5.83337	1.217		1.52069	0.914773
G12A_V34I	0	0		4.0398	0.538947		1.74033	0.701525
G12A_V34K	2.55423	1.50847		6.17677	1.90699		1.47995	1.26068
G12A_V34L	0.225765	0.675512		4.78503	0.538785		1.00794	0.422361
G12A_V34M	0.573055	1.84067		6.40946	1.31511		0.285647	1.40594
G12A_V34N	2.60628	0.865936		3.71425	1.72443		1.05703	0.399161
G12A_V34P	2.91511	0.281293		5.37948	0.588368		0.998339	0.495544
G12A_V34R	3.98874	0.524998		4.98865	0.8949		1.6129	0.520817
G12A_V34S	3.43433	0.425163		5.05212	0.630507		1.43105	1.57758
G12A_V34T	0.317935	1.27889		6.19663	0.780772		0.556333	1.46563
G12A_Y35A	3.68853	0.712103		6.42935	0.891759		0.923621	0.817152
G12A_Y35C	3.88633	1.12297		5.93529	2.2964		0.372658	0.436867
G12A_Y35F	0	0		5.07248	1.59998		0	0
G12A_Y35G	3.61387	0.775514		9.0478	1.62759		0.956584	1.77678
G12A_Y35H	1.80356	0.421042		5.36242	0.995372		0.549389	1.74338
G12A_Y35I	3.96751	1.25897		10.438	2.02996		1.26487	1.33196
G12A_Y35K	3.49234	0.649596		5.14524	1.3304		0.27119	0.941374
G12A_Y35L	3.60829	0.533185		7.57914	1.24192		0.949115	0.626255
G12A_Y35M	2.04331	1.08327		4.3787	1.79644		-0.553722	1.79269
G12A_Y35N	4.2745	0.545996		7.49069	0.838656		1.41566	0.613441
G12A_Y35P	4.45203	0.860063		9.43749	1.48986		0.927883	1.80693
G12A_Y35R	4.34951	0.488707		7.76537	0.915842		0.972203	0.640273
G12A_Y35S	4.47088	0.754784		6.88644	1.18186		1.20517	0.874003
G12A_Y35T	5.09981	0.648851		8.19453	1.20959		2.02903	0.693475
G12A_Y35V	5.0087	0.644426		6.37119	1.26186		1.44519	0.827618
G12A_G36A	2.56842	0.55111		6.95854	0.894142		1.16791	0.50827
G12A_G36C	2.90353	0.899365		5.04317	1.70408		-0.564784	1.83376
G12A_G36D	3.01153	0.605471		9.19471	0.919354		-0.991664	1.69254
G12A_G36E	3.50075	1.23161		7.26694	1.6104		1.90301	1.01173
G12A_G36F	0	0		4.49112	1.94253		-0.480072	1.87444
G12A_G37A	1.37118	0.631935		5.47642	0.736188		1.30762	0.600348
G12A_G37D	2.17	1.49906		9.74175	1.83106		0.451569	1.50604
G12A_G37E	2.83295	0.623828		7.28777	0.6184		1.25428	0.538857
G12A_G37F	2.87542	0.689491		2.46505	1.65736		0.307477	0.858065
G12A_R39A	3.49073	0.297982		2.89325	1.07753		1.45806	0.464207
G12A_R39C	2.52168	1.14884		7.22313	1.29624		1.30289	0.948173
G12A_R39D	3.4054	1.25765		7.24904	1.63953		0.139462	1.87515
G12A_R39F	0.581956	0.988668		2.03568	1.28347		0.521865	0.707694
G12A_R39G	3.34742	0.682831		3.65831	1.24741		1.52336	0.610954
G12A_R39H	0.582633	1.2629		0.721423	2.10376		0.0317432	1.07408
G12A_R39I	3.97434	0.767868		4.99347	1.33452		1.34321	0.819973
G12A_R39K	0.670319	1.21633		2.89367	1.77122		0.0267069	0.584612
G12A_R39L	1.60148	0.490983		4.11828	0.787247		0.492802	1.42724
G12A_R39M	1.50931	1.01289		0.81315	2.05288		1.01536	0.55006
G12A_R39N	3.56943	0.545194		4.53063	0.784887		1.3306	0.542921
G12A_R39P	3.31937	0.24405		5.81876	0.55781		1.06368	0.361183
G12A_R39Q	0	0		5.66306	1.29182		1.10699	0.879653
G12A_R39S	3.07365	0.434679		6.79415	0.848612		1.03997	1.5023
G12A_R39T	4.11701	0.821418		5.75779	1.2296		1.61471	0.813084
G12A_R39V	1.79963	0.408418		4.04864	1.17647		0.368748	1.7351
G12A_R39Y	3.72069	1.02061		4.06588	1.49828		0.767513	1.21397
G12A_G37H	4.33581	0.679373		5.78998	1.05949		0.539903	0.983643
[truncated: 12,232 more rows]
